# Supplementary material for: The Emotion Probe: On the Universality of Cross-Linguistic and Cross-Gender Speech Emotion Recognition via Machine Learning
Source: Sensors (Basel). 2022 Mar 23;22(7):2461. doi: 10.3390/s22072461 (PMC9003467; doi:10.3390/s22072461)
Supplement: Supplementary file 1 [file sensors-22-02461-s001.zip]

Archive with 1 entries (1 files):
- sensors-1626149-supplementary.xlsx
