# Supplementary material for: The Emotion Probe: On the Universality of Cross-Linguistic and Cross-Gender Speech Emotion Recognition via Machine Learning
Source: Sensors (Basel). 2022 Mar 23;22(7):2461. doi: 10.3390/s22072461 (PMC9003467; doi:10.3390/s22072461)
Supplement: Supplementary file 1 [file sensors-22-02461-s001.zip › sensors-1626149-supplementary.xlsx]

## Sheet: MAIN
All F	All M	All M+F		It M	It F	It M+F		Sp M	Sp F	Sp M+F		En M	En F	En M+F		It+Sp M	It+Sp F		En+Sp M	En+Sp F		It+En M	It+En F
audspec_lengthL1norm_sma_range	audspec_lengthL1norm_sma_range	audspec_lengthL1norm_sma_quartile3		audSpec_Rfilt_sma[7]_leftctime	audspec_lengthL1norm_sma_range	audspec_lengthL1norm_sma_iqr2-3		audspec_lengthL1norm_sma_iqr2-3	audspec_lengthL1norm_sma_risetime	audspec_lengthL1norm_sma_kurtosis		audspec_lengthL1norm_sma_stddev	audspec_lengthL1norm_sma_range	audspec_lengthL1norm_sma_range		audspec_lengthL1norm_sma_range	audspec_lengthL1norm_sma_range		audspec_lengthL1norm_sma_range	audspec_lengthL1norm_sma_quartile3		audspec_lengthL1norm_sma_maxPos	audspec_lengthL1norm_sma_range
audspec_lengthL1norm_sma_percentile99.0	audspec_lengthL1norm_sma_maxPos	audspec_lengthL1norm_sma_iqr2-3		audSpec_Rfilt_sma[8]_quartile1	audspec_lengthL1norm_sma_percentile99.0	audspec_lengthL1norm_sma_lpc1		audspec_lengthL1norm_sma_stddev	pcm_RMSenergy_sma_quartile3	pcm_RMSenergy_sma_maxPos		pcm_RMSenergy_sma_iqr1-3	audspec_lengthL1norm_sma_quartile3	audspec_lengthL1norm_sma_quartile2		audspec_lengthL1norm_sma_stddev	audspec_lengthL1norm_sma_percentile99.0		audspec_lengthL1norm_sma_quartile2	audspec_lengthL1norm_sma_percentile99.0		audspec_lengthL1norm_sma_iqr1-3	audspec_lengthL1norm_sma_quartile3
audspec_lengthL1norm_sma_lpc4	audspec_lengthL1norm_sma_quartile2	audspec_lengthL1norm_sma_percentile99.0		audSpec_Rfilt_sma[10]_quartile1	audspec_lengthL1norm_sma_leftctime	audspec_lengthL1norm_sma_lpc2		audspec_lengthL1norm_sma_lpc1	audspec_lengthL1norm_sma_de_quartile2	audspec_lengthL1norm_sma_de_range		pcm_zcr_sma_minPos	audspec_lengthL1norm_sma_iqr1-3	audspec_lengthL1norm_sma_iqr2-3		pcm_RMSenergy_sma_maxPos	pcm_RMSenergy_sma_quartile2		audspec_lengthL1norm_sma_stddev	pcm_RMSenergy_sma_quartile2		audspec_lengthL1norm_sma_lpc0	audspec_lengthL1norm_sma_percentile99.0
pcm_RMSenergy_sma_quartile2	audspec_lengthL1norm_sma_quartile3	audspec_lengthL1norm_sma_kurtosis		audSpec_Rfilt_sma[10]_lpc4	audspec_lengthL1norm_sma_lpgain	pcm_zcr_sma_minPos		audspecRasta_lengthL1norm_sma_quartile2	audspec_lengthL1norm_sma_de_iqr1-2	audspec_lengthL1norm_sma_de_iqr1-3		audspecRasta_lengthL1norm_sma_de_quartile1	audspec_lengthL1norm_sma_percentile99.0	audspec_lengthL1norm_sma_percentile99.0		pcm_zcr_sma_lpc2	pcm_RMSenergy_sma_quartile3		pcm_RMSenergy_sma_iqr1-3	pcm_RMSenergy_sma_quartile3		pcm_zcr_sma_minPos	audspec_lengthL1norm_sma_pctlrange0-1
audspec_lengthL1norm_sma_de_range	audspec_lengthL1norm_sma_stddev	audspec_lengthL1norm_sma_lpc2		audSpec_Rfilt_sma[11]_leftctime	pcm_RMSenergy_sma_quartile2	pcm_zcr_sma_iqr2-3		pcm_RMSenergy_sma_kurtosis	audSpec_Rfilt_sma[0]_iqr1-3	audSpec_Rfilt_sma[0]_iqr2-3		pcm_zcr_sma_de_upleveltime50	pcm_RMSenergy_sma_pctlrange0-1	audspec_lengthL1norm_sma_de_iqr1-2		audspec_lengthL1norm_sma_de_range	pcm_RMSenergy_sma_lpc1		pcm_RMSenergy_sma_stddev	audspec_lengthL1norm_sma_de_range		pcm_zcr_sma_quartile1	audspec_lengthL1norm_sma_stddev
audspec_lengthL1norm_sma_de_quartile2	pcm_zcr_sma_quartile1	audspec_lengthL1norm_sma_lpc4		audSpec_Rfilt_sma[12]_lpc4	audspec_lengthL1norm_sma_de_range	audspec_lengthL1norm_sma_de_range		pcm_zcr_sma_quartile1	audSpec_Rfilt_sma[0]_skewness	audSpec_Rfilt_sma[0]_risetime		audSpec_Rfilt_sma[2]_lpc3	pcm_zcr_sma_leftctime	audspec_lengthL1norm_sma_de_percentile1.0		audspec_lengthL1norm_sma_de_iqr2-3	pcm_zcr_sma_lpc2		audspec_lengthL1norm_sma_de_iqr1-3	pcm_RMSenergy_sma_de_percentile99.0		pcm_zcr_sma_percentile1.0	audspec_lengthL1norm_sma_leftctime
pcm_zcr_sma_de_lpc4	pcm_zcr_sma_quartile2	audspec_lengthL1norm_sma_de_range		audSpec_Rfilt_sma[15]_lpc3	audspec_lengthL1norm_sma_de_maxPos	audspec_lengthL1norm_sma_de_iqr1-2		pcm_zcr_sma_lpc2	audSpec_Rfilt_sma[0]_risetime	audSpec_Rfilt_sma[1]_risetime		audSpec_Rfilt_sma[4]_risetime	pcm_zcr_sma_lpc4	audspec_lengthL1norm_sma_de_risetime		audspec_lengthL1norm_sma_de_meanSegLen	audspec_lengthL1norm_sma_de_range		audSpec_Rfilt_sma[0]_risetime	pcm_zcr_sma_de_lpc4		pcm_zcr_sma_skewness	audspec_lengthL1norm_sma_lpgain
audSpec_Rfilt_sma[1]_risetime	pcm_zcr_sma_skewness	audspec_lengthL1norm_sma_de_iqr1-2		audSpec_Rfilt_sma[16]_maxPos	audspec_lengthL1norm_sma_de_lpgain	audspec_lengthL1norm_sma_de_percentile1.0		audspec_lengthL1norm_sma_de_iqr2-3	audSpec_Rfilt_sma[1]_quartile1	audSpec_Rfilt_sma[1]_lpc4		audSpec_Rfilt_sma[5]_percentile1.0	audspec_lengthL1norm_sma_de_percentile99.0	audspecRasta_lengthL1norm_sma_de_upleveltime25		pcm_RMSenergy_sma_de_stddev	audspec_lengthL1norm_sma_de_quartile2		audSpec_Rfilt_sma[2]_risetime	audSpec_Rfilt_sma[0]_iqr2-3		audspec_lengthL1norm_sma_de_iqr1-2	audspec_lengthL1norm_sma_lpc4
audSpec_Rfilt_sma[1]_lpc4	pcm_zcr_sma_lpc2	audspecRasta_lengthL1norm_sma_de_quartile3		audSpec_Rfilt_sma[20]_risetime	pcm_RMSenergy_sma_de_risetime	audspec_lengthL1norm_sma_de_stddev		audSpec_Rfilt_sma[0]_upleveltime25	audSpec_Rfilt_sma[1]_risetime	audSpec_Rfilt_sma[12]_lpc4		audSpec_Rfilt_sma[5]_leftctime	audspec_lengthL1norm_sma_de_stddev	audSpec_Rfilt_sma[3]_maxPos		pcm_RMSenergy_sma_de_kurtosis	audspec_lengthL1norm_sma_de_iqr1-2		audSpec_Rfilt_sma[3]_risetime	audSpec_Rfilt_sma[0]_lpc4		audspec_lengthL1norm_sma_de_iqr1-3	pcm_RMSenergy_sma_stddev
audSpec_Rfilt_sma[2]_quartile3	audspec_lengthL1norm_sma_de_quartile2	pcm_zcr_sma_de_lpc3		audSpec_Rfilt_sma[21]_minPos	audSpec_Rfilt_sma[1]_quartile3	audspec_lengthL1norm_sma_de_maxSegLen		audSpec_Rfilt_sma[0]_risetime	audSpec_Rfilt_sma[3]_quartile2	audSpec_Rfilt_sma[18]_quartile1		audSpec_Rfilt_sma[7]_quartile1	audspecRasta_lengthL1norm_sma_de_iqr1-3	audSpec_Rfilt_sma[7]_lpc4		audSpec_Rfilt_sma[0]_percentile1.0	audspec_lengthL1norm_sma_de_percentile1.0		audSpec_Rfilt_sma[5]_percentile1.0	audSpec_Rfilt_sma[1]_risetime		audspec_lengthL1norm_sma_de_stddev	audspec_lengthL1norm_sma_de_lpgain
audSpec_Rfilt_sma[7]_risetime	audspec_lengthL1norm_sma_de_iqr2-3	audSpec_Rfilt_sma[0]_iqr2-3		audSpec_Rfilt_sma[22]_percentile1.0	audSpec_Rfilt_sma[1]_upleveltime25	pcm_RMSenergy_sma_de_maxPos		audSpec_Rfilt_sma[1]_lpgain	audSpec_Rfilt_sma[6]_risetime	audSpec_Rfilt_sma[25]_quartile2		audSpec_Rfilt_sma[7]_iqr1-3	pcm_zcr_sma_de_lpgain	audSpec_Rfilt_sma[24]_kurtosis		audSpec_Rfilt_sma[0]_risetime	audspec_lengthL1norm_sma_de_lpgain		audSpec_Rfilt_sma[6]_quartile1	audSpec_Rfilt_sma[2]_lpc1		audspec_lengthL1norm_sma_de_lpc4	pcm_zcr_sma_de_lpc4
audSpec_Rfilt_sma[11]_leftctime	audspec_lengthL1norm_sma_de_iqr1-3	audSpec_Rfilt_sma[0]_percentile1.0		audSpec_Rfilt_sma[25]_percentile1.0	audSpec_Rfilt_sma[4]_quartile2	audSpec_Rfilt_sma[0]_percentile1.0		audSpec_Rfilt_sma[3]_risetime	audSpec_Rfilt_sma[7]_risetime	pcm_Mag_fband250-650_sma_quartile1		audSpec_Rfilt_sma[8]_iqr1-2	audSpec_Rfilt_sma[1]_lpgain	pcm_Mag_fband250-650_sma_quartile1		audSpec_Rfilt_sma[1]_risetime	audSpec_Rfilt_sma[1]_quartile1		audSpec_Rfilt_sma[7]_minPos	audSpec_Rfilt_sma[3]_quartile2		audSpec_Rfilt_sma[0]_percentile1.0	audSpec_Rfilt_sma[1]_lpc1
audSpec_Rfilt_sma[14]_leftctime	audSpec_Rfilt_sma[0]_percentile1.0	audSpec_Rfilt_sma[1]_maxPos		pcm_Mag_fband250-650_sma_lpgain	audSpec_Rfilt_sma[12]_leftctime	audSpec_Rfilt_sma[0]_lpc3		audSpec_Rfilt_sma[6]_quartile1	audSpec_Rfilt_sma[8]_risetime	pcm_Mag_fband250-650_sma_iqr1-3		audSpec_Rfilt_sma[10]_quartile1	audSpec_Rfilt_sma[2]_iqr1-3	pcm_Mag_fband250-650_sma_iqr1-3		audSpec_Rfilt_sma[1]_lpgain	audSpec_Rfilt_sma[1]_risetime		audSpec_Rfilt_sma[7]_lpc4	audSpec_Rfilt_sma[7]_risetime		audSpec_Rfilt_sma[1]_iqr2-3	audSpec_Rfilt_sma[2]_quartile3
audSpec_Rfilt_sma[23]_lpc4	audSpec_Rfilt_sma[0]_risetime	audSpec_Rfilt_sma[1]_iqr1-3		pcm_Mag_fband250-650_sma_lpc0	audSpec_Rfilt_sma[15]_upleveltime25	audSpec_Rfilt_sma[1]_risetime		audSpec_Rfilt_sma[6]_iqr1-3	audSpec_Rfilt_sma[19]_quartile3	pcm_Mag_fband250-650_sma_percentile99.0		audSpec_Rfilt_sma[10]_iqr1-2	audSpec_Rfilt_sma[3]_quartile3	pcm_Mag_fband1000-22000_sma_iqr2-3		audSpec_Rfilt_sma[4]_risetime	audSpec_Rfilt_sma[7]_risetime		audSpec_Rfilt_sma[8]_quartile1	audSpec_Rfilt_sma[10]_risetime		audSpec_Rfilt_sma[1]_risetime	audSpec_Rfilt_sma[6]_lpc3
audSpec_Rfilt_sma[25]_quartile1	audSpec_Rfilt_sma[1]_percentile1.0	audSpec_Rfilt_sma[1]_risetime		pcm_Mag_fband250-650_sma_lpc2	audSpec_Rfilt_sma[19]_lpc4	audSpec_Rfilt_sma[5]_lpgain		audSpec_Rfilt_sma[9]_quartile1	audSpec_Rfilt_sma[23]_risetime	pcm_Mag_fband250-650_sma_lpc0		audSpec_Rfilt_sma[11]_quartile2	audSpec_Rfilt_sma[11]_quartile1	pcm_Mag_spectralRollOff25.0_sma_quartile1		audSpec_Rfilt_sma[5]_stddev	audSpec_Rfilt_sma[8]_iqr1-2		audSpec_Rfilt_sma[9]_quartile1	audSpec_Rfilt_sma[11]_risetime		audSpec_Rfilt_sma[7]_quartile1	audSpec_Rfilt_sma[8]_risetime
pcm_Mag_fband250-650_sma_lpc1	audSpec_Rfilt_sma[1]_lpgain	audSpec_Rfilt_sma[4]_upleveltime50		pcm_Mag_fband1000-22000_sma_iqr2-3	audSpec_Rfilt_sma[20]_minPos	audSpec_Rfilt_sma[10]_quartile1		audSpec_Rfilt_sma[10]_percentile1.0	pcm_Mag_fband250-650_sma_iqr2-3	pcm_Mag_fband1000-22000_sma_iqr2-3		audSpec_Rfilt_sma[11]_risetime	audSpec_Rfilt_sma[11]_risetime	pcm_Mag_spectralRollOff25.0_sma_maxSegLen		audSpec_Rfilt_sma[5]_upleveltime25	audSpec_Rfilt_sma[9]_risetime		audSpec_Rfilt_sma[10]_lpc4	audSpec_Rfilt_sma[15]_lpc4		audSpec_Rfilt_sma[7]_risetime	audSpec_Rfilt_sma[12]_leftctime
pcm_Mag_fband1000-22000_sma_quartile3	audSpec_Rfilt_sma[4]_risetime	audSpec_Rfilt_sma[7]_lpc4		pcm_Mag_fband1000-22000_sma_lpc3	audSpec_Rfilt_sma[20]_iqr2-3	audSpec_Rfilt_sma[10]_leftctime		audSpec_Rfilt_sma[13]_skewness	pcm_Mag_fband250-650_sma_maxSegLen	pcm_Mag_spectralRollOff25.0_sma_iqr1-2		audSpec_Rfilt_sma[13]_quartile1	audSpec_Rfilt_sma[22]_risetime	pcm_Mag_spectralRollOff50.0_sma_risetime		audSpec_Rfilt_sma[8]_quartile1	audSpec_Rfilt_sma[18]_lpc2		audSpec_Rfilt_sma[11]_percentile1.0	audSpec_Rfilt_sma[22]_risetime		audSpec_Rfilt_sma[7]_leftctime	audSpec_Rfilt_sma[24]_quartile3
pcm_Mag_fband1000-22000_sma_stddev	audSpec_Rfilt_sma[7]_quartile1	audSpec_Rfilt_sma[9]_quartile1		pcm_Mag_spectralRollOff50.0_sma_quartile2	audSpec_Rfilt_sma[24]_quartile2	audSpec_Rfilt_sma[12]_leftctime		audSpec_Rfilt_sma[15]_percentile1.0	pcm_Mag_fband250-650_sma_upleveltime25	pcm_Mag_spectralRollOff75.0_sma_quartile1		audSpec_Rfilt_sma[13]_leftctime	audSpec_Rfilt_sma[24]_minPos	pcm_Mag_spectralRollOff75.0_sma_quartile2		audSpec_Rfilt_sma[8]_iqr1-2	audSpec_Rfilt_sma[19]_quartile3		audSpec_Rfilt_sma[15]_quartile1	pcm_Mag_fband250-650_sma_iqr1-2		audSpec_Rfilt_sma[10]_quartile1	pcm_Mag_fband250-650_sma_lpc0
pcm_Mag_fband1000-22000_sma_lpgain	audSpec_Rfilt_sma[8]_quartile1	audSpec_Rfilt_sma[12]_lpc4		pcm_Mag_spectralRollOff75.0_sma_quartile1	audSpec_Rfilt_sma[24]_kurtosis	audSpec_Rfilt_sma[15]_leftctime		audSpec_Rfilt_sma[19]_lpc4	pcm_Mag_fband1000-22000_sma_stddev	pcm_Mag_spectralRollOff75.0_sma_quartile2		audSpec_Rfilt_sma[18]_kurtosis	pcm_Mag_fband250-650_sma_quartile2	pcm_Mag_spectralCentroid_sma_quartile1		audSpec_Rfilt_sma[8]_percentile1.0	pcm_Mag_fband1000-22000_sma_lpgain		audSpec_Rfilt_sma[17]_iqr1-2	pcm_Mag_fband250-650_sma_lpc0		audSpec_Rfilt_sma[12]_lpc4	pcm_Mag_fband1000-22000_sma_quartile1
pcm_Mag_spectralRollOff25.0_sma_quartile3	audSpec_Rfilt_sma[8]_percentile1.0	pcm_Mag_fband250-650_sma_iqr1-2		pcm_Mag_spectralRollOff75.0_sma_risetime	pcm_Mag_fband1000-22000_sma_percentile1.0	audSpec_Rfilt_sma[19]_minPos		audSpec_Rfilt_sma[23]_skewness	pcm_Mag_spectralRollOff25.0_sma_quartile3	pcm_Mag_spectralFlux_sma_segLenStddev		audSpec_Rfilt_sma[25]_percentile1.0	pcm_Mag_fband250-650_sma_iqr1-2	pcm_Mag_spectralCentroid_sma_percentile1.0		audSpec_Rfilt_sma[10]_quartile1	pcm_Mag_spectralRollOff50.0_sma_lpc1		audSpec_Rfilt_sma[19]_percentile1.0	pcm_Mag_fband1000-22000_sma_quartile3		audSpec_Rfilt_sma[13]_quartile3	pcm_Mag_fband1000-22000_sma_iqr2-3
pcm_Mag_spectralRollOff25.0_sma_iqr2-3	audSpec_Rfilt_sma[9]_quartile1	pcm_Mag_fband250-650_sma_lpc0		pcm_Mag_spectralRollOff90.0_sma_risetime	pcm_Mag_fband1000-22000_sma_stddev	audSpec_Rfilt_sma[19]_lpc4		audSpec_Rfilt_sma[23]_upleveltime25	pcm_Mag_spectralRollOff25.0_sma_iqr2-3	pcm_Mag_spectralCentroid_sma_quartile1		audSpec_Rfilt_sma[25]_lpc4	pcm_Mag_fband1000-22000_sma_iqr2-3	pcm_Mag_spectralCentroid_sma_lpc4		audSpec_Rfilt_sma[10]_lpc4	pcm_Mag_spectralRollOff75.0_sma_quartile3		audSpec_Rfilt_sma[23]_skewness	pcm_Mag_fband1000-22000_sma_percentile99.0		audSpec_Rfilt_sma[13]_iqr2-3	pcm_Mag_spectralRollOff25.0_sma_quartile2
pcm_Mag_spectralRollOff50.0_sma_lpgain	audSpec_Rfilt_sma[10]_quartile2	pcm_Mag_fband250-650_sma_lpc2		pcm_Mag_spectralFlux_sma_lpc0	pcm_Mag_fband1000-22000_sma_lpgain	audSpec_Rfilt_sma[24]_quartile2		pcm_Mag_fband250-650_sma_lpc0	pcm_Mag_spectralRollOff25.0_sma_lpgain	pcm_Mag_spectralEntropy_sma_iqr1-3		pcm_Mag_fband250-650_sma_quartile1	pcm_Mag_spectralRollOff25.0_sma_lpgain	pcm_Mag_spectralSlope_sma_leftctime		audSpec_Rfilt_sma[11]_leftctime	pcm_Mag_spectralFlux_sma_iqr2-3		pcm_Mag_fband250-650_sma_risetime	pcm_Mag_fband1000-22000_sma_pctlrange0-1		audSpec_Rfilt_sma[14]_quartile1	pcm_Mag_spectralRollOff50.0_sma_lpgain
pcm_Mag_spectralRollOff50.0_sma_lpc1	audSpec_Rfilt_sma[10]_lpc4	pcm_Mag_fband1000-22000_sma_iqr2-3		pcm_Mag_spectralCentroid_sma_quartile1	pcm_Mag_spectralRollOff50.0_sma_percentile1.0	pcm_Mag_fband250-650_sma_maxPos		pcm_Mag_fband1000-22000_sma_maxPos	pcm_Mag_spectralRollOff25.0_sma_lpc1	pcm_Mag_spectralEntropy_sma_kurtosis		pcm_Mag_fband250-650_sma_iqr1-2	pcm_Mag_spectralRollOff50.0_sma_iqr1-3	pcm_Mag_harmonicity_sma_quartile3		audSpec_Rfilt_sma[12]_risetime	pcm_Mag_spectralFlux_sma_percentile99.0		pcm_Mag_fband250-650_sma_lpc0	pcm_Mag_fband1000-22000_sma_lpgain		audSpec_Rfilt_sma[14]_lpc4	pcm_Mag_spectralRollOff75.0_sma_lpc0
pcm_Mag_spectralFlux_sma_range	audSpec_Rfilt_sma[11]_lpc4	pcm_Mag_fband1000-22000_sma_iqr1-3		pcm_Mag_spectralCentroid_sma_lpc1	pcm_Mag_spectralRollOff75.0_sma_risetime	pcm_Mag_fband250-650_sma_lpc0		pcm_Mag_spectralRollOff75.0_sma_maxPos	pcm_Mag_spectralFlux_sma_quartile3	pcm_Mag_spectralSkewness_sma_iqr1-3		pcm_Mag_fband250-650_sma_iqr2-3	pcm_Mag_spectralRollOff50.0_sma_risetime	pcm_Mag_harmonicity_sma_iqr1-3		audSpec_Rfilt_sma[14]_lpc3	pcm_Mag_spectralEntropy_sma_iqr1-3		pcm_Mag_fband1000-22000_sma_quartile3	pcm_Mag_spectralRollOff25.0_sma_quartile3		audSpec_Rfilt_sma[16]_maxPos	pcm_Mag_spectralRollOff90.0_sma_risetime
pcm_Mag_spectralFlux_sma_iqr2-3	audSpec_Rfilt_sma[12]_lpc4	pcm_Mag_fband1000-22000_sma_lpgain		pcm_Mag_spectralEntropy_sma_lpc0	pcm_Mag_spectralRollOff75.0_sma_lpgain	pcm_Mag_fband250-650_sma_lpc2		pcm_Mag_spectralRollOff75.0_sma_lpgain	pcm_Mag_spectralEntropy_sma_kurtosis	pcm_Mag_spectralKurtosis_sma_percentile1.0		pcm_Mag_spectralRollOff50.0_sma_percentile1.0	pcm_Mag_spectralRollOff75.0_sma_maxPos	mfcc_sma[1]_quartile2		audSpec_Rfilt_sma[20]_percentile1.0	pcm_Mag_spectralVariance_sma_minPos		pcm_Mag_spectralRollOff75.0_sma_quartile2	pcm_Mag_spectralRollOff25.0_sma_iqr2-3		audSpec_Rfilt_sma[21]_risetime	pcm_Mag_spectralFlux_sma_range
pcm_Mag_spectralFlux_sma_percentile99.0	audSpec_Rfilt_sma[14]_quartile1	pcm_Mag_spectralRollOff25.0_sma_quartile2		pcm_Mag_spectralVariance_sma_quartile3	pcm_Mag_spectralFlux_sma_pctlrange0-1	pcm_Mag_fband250-650_sma_lpc3		pcm_Mag_spectralFlux_sma_kurtosis	pcm_Mag_spectralSkewness_sma_iqr2-3	pcm_Mag_spectralSlope_sma_quartile3		pcm_Mag_spectralRollOff75.0_sma_quartile2	pcm_Mag_spectralRollOff90.0_sma_leftctime	mfcc_sma[1]_quartile3		audSpec_Rfilt_sma[20]_risetime	pcm_Mag_spectralSkewness_sma_iqr2-3		pcm_Mag_spectralFlux_sma_lpc0	pcm_Mag_spectralRollOff90.0_sma_lpc4		audSpec_Rfilt_sma[22]_percentile1.0	pcm_Mag_spectralFlux_sma_iqr2-3
pcm_Mag_spectralSlope_sma_quartile1	audSpec_Rfilt_sma[14]_lpc3	pcm_Mag_spectralRollOff25.0_sma_quartile3		pcm_Mag_spectralVariance_sma_iqr1-3	pcm_Mag_spectralCentroid_sma_percentile1.0	pcm_Mag_fband1000-22000_sma_iqr2-3		pcm_Mag_spectralFlux_sma_segLenStddev	pcm_Mag_spectralSkewness_sma_lpc2	pcm_Mag_spectralSlope_sma_iqr1-3		pcm_Mag_spectralRollOff90.0_sma_minPos	pcm_Mag_spectralFlux_sma_iqr2-3	mfcc_sma[1]_percentile99.0		audSpec_Rfilt_sma[21]_percentile1.0	pcm_Mag_spectralSlope_sma_iqr2-3		pcm_Mag_spectralVariance_sma_upleveltime90	pcm_Mag_spectralFlux_sma_range		audSpec_Rfilt_sma[22]_leftctime	pcm_Mag_spectralFlux_sma_percentile99.0
pcm_Mag_spectralSlope_sma_quartile3	audSpec_Rfilt_sma[21]_percentile1.0	pcm_Mag_spectralRollOff25.0_sma_risetime		pcm_Mag_spectralKurtosis_sma_quartile1	pcm_Mag_spectralEntropy_sma_minPos	pcm_Mag_spectralRollOff25.0_sma_quartile1		pcm_Mag_spectralEntropy_sma_lpc4	pcm_Mag_spectralKurtosis_sma_quartile1	pcm_Mag_spectralSlope_sma_skewness		pcm_Mag_spectralCentroid_sma_iqr1-2	pcm_Mag_spectralFlux_sma_iqr1-3	mfcc_sma[1]_lpgain		audSpec_Rfilt_sma[23]_risetime	pcm_Mag_spectralSlope_sma_lpc0		pcm_Mag_spectralSkewness_sma_quartile1	pcm_Mag_spectralFlux_sma_percentile99.0		audSpec_Rfilt_sma[25]_percentile1.0	pcm_Mag_spectralFlux_sma_pctlrange0-1
pcm_Mag_spectralSlope_sma_iqr1-2	audSpec_Rfilt_sma[21]_lpgain	pcm_Mag_spectralRollOff50.0_sma_quartile2		pcm_Mag_harmonicity_sma_quartile2	pcm_Mag_spectralEntropy_sma_lpc1	pcm_Mag_spectralRollOff50.0_sma_quartile2		pcm_Mag_spectralVariance_sma_quartile2	pcm_Mag_spectralKurtosis_sma_quartile2	pcm_Mag_spectralSlope_sma_lpc0		pcm_Mag_spectralCentroid_sma_percentile1.0	pcm_Mag_spectralFlux_sma_stddev	mfcc_sma[2]_quartile1		audSpec_Rfilt_sma[24]_minPos	pcm_Mag_harmonicity_sma_quartile3		pcm_Mag_spectralKurtosis_sma_percentile1.0	pcm_Mag_spectralFlux_sma_risetime		pcm_Mag_fband250-650_sma_iqr1-3	pcm_Mag_spectralFlux_sma_leftctime
pcm_Mag_harmonicity_sma_quartile3	audSpec_Rfilt_sma[23]_percentile1.0	pcm_Mag_spectralRollOff50.0_sma_risetime		mfcc_sma[1]_quartile1	pcm_Mag_spectralVariance_sma_quartile3	pcm_Mag_spectralRollOff50.0_sma_risetime		pcm_Mag_spectralVariance_sma_upleveltime50	pcm_Mag_spectralSlope_sma_quartile1	pcm_Mag_harmonicity_sma_maxPos		pcm_Mag_spectralVariance_sma_upleveltime90	pcm_Mag_spectralFlux_sma_lpc1	mfcc_sma[2]_percentile1.0		audSpec_Rfilt_sma[24]_risetime	pcm_Mag_harmonicity_sma_lpc3		pcm_Mag_harmonicity_sma_range	pcm_Mag_spectralSkewness_sma_maxPos		pcm_Mag_fband250-650_sma_stddev	pcm_Mag_spectralEntropy_sma_maxPos
pcm_Mag_harmonicity_sma_iqr1-2	pcm_Mag_fband250-650_sma_iqr2-3	pcm_Mag_spectralRollOff75.0_sma_quartile1		mfcc_sma[1]_quartile3	pcm_Mag_spectralKurtosis_sma_iqr2-3	pcm_Mag_spectralRollOff75.0_sma_risetime		pcm_Mag_spectralKurtosis_sma_percentile1.0	pcm_Mag_spectralSlope_sma_iqr2-3	pcm_Mag_harmonicity_sma_iqr1-2		pcm_Mag_spectralKurtosis_sma_lpc2	pcm_Mag_spectralVariance_sma_skewness	mfcc_sma[2]_percentile99.0		pcm_Mag_fband250-650_sma_lpc0	mfcc_sma[1]_quartile1		pcm_Mag_harmonicity_sma_quartile1	pcm_Mag_spectralSlope_sma_iqr2-3		pcm_Mag_fband250-650_sma_risetime	pcm_Mag_spectralEntropy_sma_minPos
mfcc_sma[1]_quartile1	pcm_Mag_fband250-650_sma_stddev	pcm_Mag_spectralRollOff75.0_sma_quartile2		mfcc_sma[1]_pctlrange0-1	pcm_Mag_spectralSlope_sma_leftctime	pcm_Mag_spectralFlux_sma_pctlrange0-1		pcm_Mag_harmonicity_sma_maxPos	pcm_Mag_harmonicity_sma_quartile3	pcm_Mag_harmonicity_sma_iqr2-3		pcm_Mag_spectralSlope_sma_risetime	pcm_Mag_harmonicity_sma_iqr1-2	mfcc_sma[2]_upleveltime25		pcm_Mag_fband1000-22000_sma_quartile2	mfcc_sma[1]_quartile2		pcm_Mag_harmonicity_sma_quartile2	pcm_Mag_harmonicity_sma_quartile1		pcm_Mag_fband250-650_sma_lpc0	pcm_Mag_spectralKurtosis_sma_minPos
mfcc_sma[1]_quartile2	pcm_Mag_fband250-650_sma_risetime	pcm_Mag_spectralFlux_sma_stddev		mfcc_sma[1]_skewness	pcm_Mag_spectralSlope_sma_lpc0	pcm_Mag_spectralFlux_sma_stddev		pcm_Mag_harmonicity_sma_percentile99.0	mfcc_sma[2]_quartile1	mfcc_sma[1]_quartile1		pcm_Mag_harmonicity_sma_quartile1	pcm_Mag_harmonicity_sma_stddev	mfcc_sma[2]_lpc0		pcm_Mag_fband1000-22000_sma_quartile3	mfcc_sma[1]_pctlrange0-1		pcm_Mag_harmonicity_sma_percentile99.0	pcm_Mag_harmonicity_sma_percentile99.0		pcm_Mag_fband1000-22000_sma_lpc3	pcm_Mag_spectralSlope_sma_iqr1-2
mfcc_sma[1]_lpgain	pcm_Mag_fband250-650_sma_lpc0	pcm_Mag_spectralFlux_sma_leftctime		mfcc_sma[1]_leftctime	pcm_Mag_harmonicity_sma_stddev	pcm_Mag_spectralCentroid_sma_quartile1		mfcc_sma[1]_upleveltime75	mfcc_sma[2]_quartile3	mfcc_sma[1]_quartile2		pcm_Mag_harmonicity_sma_quartile2	pcm_Mag_harmonicity_sma_lpc3	mfcc_sma[3]_quartile1		pcm_Mag_fband1000-22000_sma_iqr2-3	mfcc_sma[2]_quartile1		pcm_Mag_harmonicity_sma_upleveltime25	mfcc_sma[1]_quartile1		pcm_Mag_spectralRollOff75.0_sma_quartile2	pcm_Mag_spectralSlope_sma_iqr1-3
mfcc_sma[2]_quartile2	pcm_Mag_fband1000-22000_sma_quartile2	pcm_Mag_spectralVariance_sma_upleveltime25		mfcc_sma[2]_percentile1.0	mfcc_sma[1]_percentile99.0	pcm_Mag_spectralKurtosis_sma_meanSegLen		mfcc_sma[2]_iqr1-3	mfcc_sma[2]_percentile1.0	mfcc_sma[1]_iqr2-3		pcm_Mag_harmonicity_sma_percentile99.0	mfcc_sma[1]_lpgain	mfcc_sma[3]_quartile2		pcm_Mag_spectralRollOff50.0_sma_quartile2	mfcc_sma[2]_upleveltime50		pcm_Mag_harmonicity_sma_lpc1	mfcc_sma[1]_quartile2		pcm_Mag_spectralRollOff75.0_sma_percentile1.0	pcm_Mag_spectralSlope_sma_lpc1
mfcc_sma[2]_percentile1.0	pcm_Mag_spectralRollOff75.0_sma_quartile1	pcm_Mag_spectralSlope_sma_minPos		mfcc_sma[2]_lpc0	mfcc_sma[1]_lpc3	pcm_Mag_spectralSlope_sma_leftctime		mfcc_sma[2]_percentile1.0	mfcc_sma[3]_quartile1	mfcc_sma[1]_percentile99.0		mfcc_sma[1]_quartile3	mfcc_sma[2]_quartile3	mfcc_sma[3]_quartile3		pcm_Mag_spectralRollOff75.0_sma_quartile1	mfcc_sma[2]_lpc0		mfcc_sma[1]_quartile2	mfcc_sma[1]_lpgain		pcm_Mag_spectralRollOff90.0_sma_quartile2	pcm_Mag_harmonicity_sma_iqr1-2
mfcc_sma[2]_percentile99.0	pcm_Mag_spectralSlope_sma_leftctime	pcm_Mag_spectralSlope_sma_meanSegLen		mfcc_sma[3]_quartile1	mfcc_sma[2]_percentile1.0	pcm_Mag_spectralSlope_sma_lpc0		mfcc_sma[2]_pctlrange0-1	mfcc_sma[3]_quartile2	mfcc_sma[2]_quartile1		mfcc_sma[1]_percentile99.0	mfcc_sma[2]_percentile1.0	mfcc_sma[4]_quartile1		pcm_Mag_spectralCentroid_sma_quartile1	mfcc_sma[3]_quartile2		mfcc_sma[1]_percentile99.0	mfcc_sma[2]_quartile3		pcm_Mag_spectralRollOff90.0_sma_risetime	pcm_Mag_harmonicity_sma_maxSegLen
mfcc_sma[3]_quartile1	pcm_Mag_harmonicity_sma_quartile1	pcm_Mag_spectralSlope_sma_lpc0		mfcc_sma[4]_skewness	mfcc_sma[4]_percentile1.0	pcm_Mag_harmonicity_sma_upleveltime50		mfcc_sma[3]_quartile3	mfcc_sma[3]_quartile3	mfcc_sma[2]_quartile2		mfcc_sma[1]_upleveltime75	mfcc_sma[2]_percentile99.0	mfcc_sma[4]_quartile2		pcm_Mag_spectralCentroid_sma_lpgain	mfcc_sma[3]_quartile3		mfcc_sma[1]_pctlrange0-1	mfcc_sma[2]_percentile99.0		pcm_Mag_spectralRollOff90.0_sma_lpgain	pcm_Mag_harmonicity_sma_lpc3
mfcc_sma[3]_quartile3	pcm_Mag_harmonicity_sma_quartile2	pcm_Mag_psySharpness_sma_quartile1		mfcc_sma[6]_maxPos	mfcc_sma[5]_quartile2	pcm_Mag_harmonicity_sma_lpc0		mfcc_sma[3]_upleveltime90	mfcc_sma[3]_percentile1.0	mfcc_sma[2]_percentile1.0		mfcc_sma[2]_percentile1.0	mfcc_sma[2]_upleveltime25	mfcc_sma[4]_quartile3		pcm_Mag_spectralVariance_sma_upleveltime25	mfcc_sma[3]_percentile1.0		mfcc_sma[2]_percentile1.0	mfcc_sma[3]_quartile1		pcm_Mag_spectralFlux_sma_percentile99.0	mfcc_sma[1]_quartile1
mfcc_sma[4]_quartile3	pcm_Mag_harmonicity_sma_quartile3	pcm_Mag_psySharpness_sma_risetime		mfcc_sma[6]_percentile1.0	mfcc_sma[6]_quartile1	mfcc_sma[1]_quartile2		mfcc_sma[4]_quartile3	mfcc_sma[3]_leftctime	mfcc_sma[2]_lpc0		mfcc_sma[2]_percentile99.0	mfcc_sma[4]_quartile2	mfcc_sma[4]_percentile99.0		pcm_Mag_spectralSkewness_sma_lpgain	mfcc_sma[4]_quartile2		mfcc_sma[2]_stddev	mfcc_sma[3]_quartile3		pcm_Mag_spectralCentroid_sma_quartile1	mfcc_sma[1]_lpgain
mfcc_sma[6]_quartile3	pcm_Mag_harmonicity_sma_percentile99.0	pcm_Mag_harmonicity_sma_quartile1		mfcc_sma[6]_upleveltime75	mfcc_sma[7]_quartile2	mfcc_sma[1]_leftctime		mfcc_sma[5]_lpc1	mfcc_sma[4]_iqr1-2	mfcc_sma[3]_quartile1		mfcc_sma[2]_lpc0	mfcc_sma[4]_quartile3	mfcc_sma[5]_quartile1		pcm_Mag_spectralSlope_sma_leftctime	mfcc_sma[4]_quartile3		mfcc_sma[2]_lpc0	mfcc_sma[3]_percentile1.0		pcm_Mag_spectralVariance_sma_upleveltime25	mfcc_sma[2]_percentile1.0
mfcc_sma[6]_iqr1-3	pcm_Mag_harmonicity_sma_stddev	pcm_Mag_harmonicity_sma_iqr1-3		mfcc_sma[6]_lpc1	mfcc_sma[7]_lpc1	mfcc_sma[2]_percentile1.0		mfcc_sma[6]_quartile3	mfcc_sma[5]_lpgain	mfcc_sma[3]_quartile2		mfcc_sma[4]_quartile2	mfcc_sma[4]_lpc1	mfcc_sma[5]_quartile2		pcm_Mag_harmonicity_sma_quartile1	mfcc_sma[4]_percentile1.0		mfcc_sma[3]_quartile2	mfcc_sma[4]_quartile3		pcm_Mag_psySharpness_sma_quartile2	mfcc_sma[2]_percentile99.0
mfcc_sma[7]_quartile3	pcm_Mag_harmonicity_sma_lpc1	pcm_Mag_harmonicity_sma_percentile99.0		mfcc_sma[8]_lpgain	mfcc_sma[7]_lpc4	mfcc_sma[2]_stddev		mfcc_sma[6]_iqr2-3	mfcc_sma[7]_quartile1	mfcc_sma[3]_quartile3		mfcc_sma[4]_percentile1.0	mfcc_sma[5]_quartile1	mfcc_sma[5]_percentile99.0		pcm_Mag_harmonicity_sma_quartile2	mfcc_sma[5]_quartile1		mfcc_sma[3]_percentile99.0	mfcc_sma[4]_lpc1		pcm_Mag_harmonicity_sma_quartile2	mfcc_sma[4]_percentile1.0
mfcc_sma[8]_iqr1-2	mfcc_sma[1]_quartile3	pcm_Mag_harmonicity_sma_stddev		mfcc_sma[10]_maxPos	mfcc_sma[8]_percentile99.0	mfcc_sma[2]_lpc0		mfcc_sma[8]_upleveltime75	mfcc_sma[7]_quartile3	mfcc_sma[4]_quartile3		mfcc_sma[4]_skewness	mfcc_sma[5]_iqr1-3	mfcc_sma[6]_quartile1		pcm_Mag_harmonicity_sma_percentile99.0	mfcc_sma[6]_quartile3		mfcc_sma[4]_quartile3	mfcc_sma[5]_lpgain		pcm_Mag_harmonicity_sma_quartile3	mfcc_sma[5]_quartile1
mfcc_sma[8]_stddev	mfcc_sma[1]_percentile99.0	pcm_Mag_harmonicity_sma_lpc0		mfcc_sma[10]_quartile2	mfcc_sma[9]_quartile3	mfcc_sma[3]_quartile1		mfcc_sma[8]_leftctime	mfcc_sma[8]_quartile2	mfcc_sma[4]_percentile99.0		mfcc_sma[4]_upleveltime50	mfcc_sma[5]_stddev	mfcc_sma[7]_quartile3		mfcc_sma[1]_range	mfcc_sma[6]_iqr2-3		mfcc_sma[4]_percentile1.0	mfcc_sma[6]_iqr1-3		pcm_Mag_harmonicity_sma_iqr1-3	mfcc_sma[5]_pctlrange0-1
mfcc_sma[9]_lpgain	mfcc_sma[1]_pctlrange0-1	mfcc_sma[1]_quartile2		mfcc_sma[10]_stddev	mfcc_sma[10]_percentile1.0	mfcc_sma[3]_percentile1.0		mfcc_sma[8]_lpc1	mfcc_sma[10]_minPos	mfcc_sma[7]_quartile3		mfcc_sma[5]_quartile2	mfcc_sma[6]_iqr1-2	mfcc_sma[8]_upleveltime25		mfcc_sma[1]_quartile1	mfcc_sma[7]_kurtosis		mfcc_sma[4]_meanSegLen	mfcc_sma[6]_percentile1.0		pcm_Mag_harmonicity_sma_percentile99.0	mfcc_sma[6]_quartile1
mfcc_sma[12]_skewness	mfcc_sma[1]_lpc2	mfcc_sma[1]_quartile3		mfcc_sma[11]_quartile3	mfcc_sma[10]_upleveltime50	mfcc_sma[4]_percentile1.0		mfcc_sma[9]_quartile3	mfcc_sma[10]_quartile3	mfcc_sma[8]_lpc0		mfcc_sma[5]_quartile3	mfcc_sma[6]_iqr1-3	mfcc_sma[8]_upleveltime50		mfcc_sma[1]_quartile2	mfcc_sma[8]_stddev		mfcc_sma[4]_upleveltime50	mfcc_sma[8]_iqr1-2		mfcc_sma[1]_quartile2	mfcc_sma[7]_quartile1
mfcc_sma[13]_quartile2	mfcc_sma[2]_quartile1	mfcc_sma[1]_percentile99.0		mfcc_sma[11]_percentile1.0	mfcc_sma[10]_lpc1	mfcc_sma[6]_quartile1		mfcc_sma[9]_percentile99.0	mfcc_sma[10]_kurtosis	mfcc_sma[10]_quartile1		mfcc_sma[5]_iqr1-2	mfcc_sma[7]_meanSegLen	mfcc_sma[13]_iqr1-3		mfcc_sma[1]_quartile3	mfcc_sma[8]_lpgain		mfcc_sma[4]_lpc2	mfcc_sma[8]_lpgain		mfcc_sma[1]_percentile99.0	mfcc_sma[7]_lpgain
mfcc_sma[13]_iqr2-3	mfcc_sma[2]_iqr1-3	mfcc_sma[1]_upleveltime90		mfcc_sma[12]_quartile3	mfcc_sma[12]_maxPos	mfcc_sma[6]_lpc1		mfcc_sma[9]_upleveltime25	mfcc_sma[11]_risetime	mfcc_sma[10]_lpc1		mfcc_sma[5]_percentile99.0	mfcc_sma[7]_lpgain	mfcc_sma[14]_quartile1		mfcc_sma[1]_upleveltime90	mfcc_sma[9]_lpgain		mfcc_sma[5]_percentile99.0	mfcc_sma[9]_stddev		mfcc_sma[1]_pctlrange0-1	mfcc_sma[8]_percentile99.0
mfcc_sma[14]_maxPos	mfcc_sma[2]_percentile1.0	mfcc_sma[1]_lpgain		mfcc_sma[13]_percentile99.0	mfcc_sma[12]_quartile2	mfcc_sma[7]_quartile2		mfcc_sma[10]_quartile2	mfcc_sma[12]_percentile1.0	mfcc_sma[11]_pctlrange0-1		mfcc_sma[8]_range	mfcc_sma[8]_lpc1	mfcc_sma[14]_stddev		mfcc_sma[1]_lpc2	mfcc_sma[11]_quartile2		mfcc_sma[5]_lpc1	mfcc_sma[10]_quartile2		mfcc_sma[1]_lpgain	mfcc_sma[10]_percentile1.0
mfcc_sma[14]_quartile2	mfcc_sma[2]_stddev	mfcc_sma[2]_quartile1		mfcc_sma[13]_upleveltime75	mfcc_sma[12]_lpc4	mfcc_sma[7]_lpgain		mfcc_sma[10]_quartile3	mfcc_sma[12]_kurtosis	mfcc_sma[12]_lpgain		mfcc_sma[8]_risetime	mfcc_sma[9]_stddev	audSpec_Rfilt_sma_de[0]_maxPos		mfcc_sma[2]_minPos	mfcc_sma[11]_lpc1		mfcc_sma[8]_quartile2	mfcc_sma[12]_iqr2-3		mfcc_sma[1]_lpc2	mfcc_sma[10]_stddev
mfcc_sma[14]_iqr2-3	mfcc_sma[2]_lpc0	mfcc_sma[2]_quartile2		mfcc_sma[14]_percentile1.0	mfcc_sma[13]_quartile3	mfcc_sma[8]_quartile2		mfcc_sma[10]_percentile99.0	mfcc_sma[14]_skewness	mfcc_sma[14]_iqr2-3		mfcc_sma[10]_quartile1	mfcc_sma[10]_iqr1-3	audSpec_Rfilt_sma_de[0]_iqr1-2		mfcc_sma[2]_iqr1-2	mfcc_sma[12]_skewness		mfcc_sma[8]_leftctime	mfcc_sma[12]_lpgain		mfcc_sma[2]_quartile1	mfcc_sma[11]_risetime
mfcc_sma[14]_iqr1-3	mfcc_sma[2]_lpc1	mfcc_sma[2]_quartile3		mfcc_sma[14]_skewness	mfcc_sma[13]_iqr1-3	mfcc_sma[8]_percentile99.0		mfcc_sma[10]_lpc1	mfcc_sma[14]_upleveltime50	mfcc_sma[14]_percentile99.0		mfcc_sma[10]_quartile2	mfcc_sma[10]_risetime	audSpec_Rfilt_sma_de[0]_stddev		mfcc_sma[2]_percentile1.0	mfcc_sma[13]_quartile2		mfcc_sma[9]_lpc1	mfcc_sma[13]_iqr2-3		mfcc_sma[2]_percentile1.0	mfcc_sma[13]_iqr1-3
audSpec_Rfilt_sma_de[0]_quartile1	mfcc_sma[3]_quartile1	mfcc_sma[2]_percentile1.0		mfcc_sma[14]_upleveltime50	mfcc_sma[13]_leftctime	mfcc_sma[9]_quartile1		mfcc_sma[11]_pctlrange0-1	mfcc_sma[14]_lpc1	mfcc_sma[14]_lpc4		mfcc_sma[10]_percentile99.0	mfcc_sma[11]_upleveltime50	audSpec_Rfilt_sma_de[0]_lpgain		mfcc_sma[2]_stddev	mfcc_sma[14]_iqr2-3		mfcc_sma[10]_quartile1	mfcc_sma[14]_iqr2-3		mfcc_sma[2]_stddev	mfcc_sma[14]_maxPos
audSpec_Rfilt_sma_de[0]_iqr1-2	mfcc_sma[3]_quartile2	mfcc_sma[2]_lpc0		audSpec_Rfilt_sma_de[2]_leftctime	mfcc_sma[14]_quartile1	mfcc_sma[12]_lpc1		mfcc_sma[12]_quartile2	audSpec_Rfilt_sma_de[0]_quartile1	audSpec_Rfilt_sma_de[0]_quartile1		mfcc_sma[10]_risetime	mfcc_sma[13]_minPos	audSpec_Rfilt_sma_de[2]_lpc4		mfcc_sma[2]_lpc0	mfcc_sma[14]_lpc1		mfcc_sma[10]_quartile2	mfcc_sma[14]_stddev		mfcc_sma[2]_lpc0	mfcc_sma[14]_quartile3
audSpec_Rfilt_sma_de[1]_lpgain	mfcc_sma[3]_quartile3	mfcc_sma[3]_maxPos		audSpec_Rfilt_sma_de[8]_iqr1-3	mfcc_sma[14]_quartile3	mfcc_sma[13]_lpc0		mfcc_sma[12]_lpc4	audSpec_Rfilt_sma_de[0]_iqr1-3	audSpec_Rfilt_sma_de[0]_lpgain		mfcc_sma[11]_percentile1.0	mfcc_sma[13]_iqr1-3	audSpec_Rfilt_sma_de[5]_skewness		mfcc_sma[3]_quartile1	audSpec_Rfilt_sma_de[0]_quartile1		mfcc_sma[11]_quartile3	audSpec_Rfilt_sma_de[0]_quartile1		mfcc_sma[2]_lpc1	mfcc_sma[14]_iqr1-3
audSpec_Rfilt_sma_de[2]_lpc2	mfcc_sma[3]_stddev	mfcc_sma[3]_quartile1		audSpec_Rfilt_sma_de[13]_lpc0	mfcc_sma[14]_iqr1-3	mfcc_sma[14]_iqr2-3		mfcc_sma[13]_quartile1	audSpec_Rfilt_sma_de[0]_lpgain	audSpec_Rfilt_sma_de[1]_quartile3		mfcc_sma[11]_upleveltime90	mfcc_sma[13]_percentile99.0	audSpec_Rfilt_sma_de[6]_leftctime		mfcc_sma[3]_quartile2	audSpec_Rfilt_sma_de[0]_iqr1-3		mfcc_sma[11]_lpc0	audSpec_Rfilt_sma_de[0]_iqr1-2		mfcc_sma[3]_quartile1	mfcc_sma[14]_stddev
audSpec_Rfilt_sma_de[2]_lpc4	mfcc_sma[4]_quartile1	mfcc_sma[3]_quartile2		audSpec_Rfilt_sma_de[21]_quartile2	audSpec_Rfilt_sma_de[0]_maxPos	mfcc_sma[14]_iqr1-3		mfcc_sma[13]_upleveltime25	audSpec_Rfilt_sma_de[2]_iqr1-2	audSpec_Rfilt_sma_de[1]_meanSegLen		mfcc_sma[11]_lpc0	mfcc_sma[14]_maxPos	audSpec_Rfilt_sma_de[11]_iqr1-2		mfcc_sma[3]_quartile3	audSpec_Rfilt_sma_de[1]_quartile2		mfcc_sma[12]_quartile1	audSpec_Rfilt_sma_de[0]_lpgain		mfcc_sma[3]_iqr1-3	mfcc_sma[14]_lpc1
audSpec_Rfilt_sma_de[3]_lpc0	mfcc_sma[4]_quartile2	mfcc_sma[3]_quartile3		audSpec_Rfilt_sma_de[23]_quartile2	audSpec_Rfilt_sma_de[1]_quartile3	audSpec_Rfilt_sma_de[1]_quartile3		mfcc_sma[14]_quartile1	audSpec_Rfilt_sma_de[2]_lpc0	audSpec_Rfilt_sma_de[2]_iqr1-2		mfcc_sma[12]_percentile1.0	mfcc_sma[14]_iqr2-3	audSpec_Rfilt_sma_de[12]_lpc0		mfcc_sma[3]_stddev	audSpec_Rfilt_sma_de[2]_lpc0		mfcc_sma[12]_quartile2	audSpec_Rfilt_sma_de[2]_lpc0		mfcc_sma[4]_quartile2	audSpec_Rfilt_sma_de[0]_maxPos
audSpec_Rfilt_sma_de[3]_lpc4	mfcc_sma[4]_percentile1.0	mfcc_sma[4]_lpc0		audspec_lengthL1norm_sma_iqr2-3	audSpec_Rfilt_sma_de[1]_skewness	audSpec_Rfilt_sma_de[1]_iqr1-3		mfcc_sma[14]_quartile2	audSpec_Rfilt_sma_de[3]_leftctime	audSpec_Rfilt_sma_de[5]_lpc0		mfcc_sma[12]_lpc2	audSpec_Rfilt_sma_de[0]_stddev	audSpec_Rfilt_sma_de[13]_quartile3		mfcc_sma[4]_quartile3	audSpec_Rfilt_sma_de[2]_lpc2		mfcc_sma[12]_percentile1.0	audSpec_Rfilt_sma_de[2]_lpc4		mfcc_sma[4]_percentile1.0	audSpec_Rfilt_sma_de[0]_risetime
audSpec_Rfilt_sma_de[7]_quartile2	mfcc_sma[4]_skewness	mfcc_sma[5]_lpc1		pcm_zcr_sma_skewness	audSpec_Rfilt_sma_de[2]_quartile2	audSpec_Rfilt_sma_de[1]_skewness		mfcc_sma[14]_quartile3	audSpec_Rfilt_sma_de[6]_quartile2	audSpec_Rfilt_sma_de[9]_lpc1		mfcc_sma[13]_lpc0	audSpec_Rfilt_sma_de[0]_risetime	audSpec_Rfilt_sma_de[21]_upleveltime90		mfcc_sma[5]_lpc1	audSpec_Rfilt_sma_de[3]_quartile2		mfcc_sma[13]_quartile2	audSpec_Rfilt_sma_de[3]_leftctime		mfcc_sma[4]_skewness	audSpec_Rfilt_sma_de[1]_upleveltime50
audSpec_Rfilt_sma_de[9]_quartile2	mfcc_sma[5]_quartile3	mfcc_sma[6]_skewness		audspec_lengthL1norm_sma_de_range	audSpec_Rfilt_sma_de[2]_lpc1	audSpec_Rfilt_sma_de[2]_iqr2-3		mfcc_sma[14]_pctlrange0-1	audSpec_Rfilt_sma_de[7]_quartile2	audSpec_Rfilt_sma_de[13]_lpc0		audSpec_Rfilt_sma_de[2]_maxPos	audSpec_Rfilt_sma_de[1]_iqr1-2	audSpec_Rfilt_sma_de[22]_risetime		mfcc_sma[6]_iqr2-3	audSpec_Rfilt_sma_de[3]_leftctime		mfcc_sma[13]_lpc0	audSpec_Rfilt_sma_de[7]_quartile2		mfcc_sma[4]_upleveltime25	audSpec_Rfilt_sma_de[1]_lpgain
audSpec_Rfilt_sma_de[10]_lpc1	mfcc_sma[8]_quartile2	mfcc_sma[9]_quartile2		audspec_lengthL1norm_sma_de_stddev	audSpec_Rfilt_sma_de[4]_quartile2	audSpec_Rfilt_sma_de[2]_leftctime		mfcc_sma[14]_lpgain	audSpec_Rfilt_sma_de[8]_lpc2	audSpec_Rfilt_sma_de[15]_lpc1		audSpec_Rfilt_sma_de[3]_maxPos	audSpec_Rfilt_sma_de[2]_percentile99.0	audSpec_Rfilt_sma_de[23]_minPos		mfcc_sma[6]_skewness	audSpec_Rfilt_sma_de[7]_quartile2		mfcc_sma[14]_iqr2-3	audSpec_Rfilt_sma_de[11]_quartile2		mfcc_sma[5]_quartile3	audSpec_Rfilt_sma_de[2]_lpc1
audSpec_Rfilt_sma_de[12]_quartile2	mfcc_sma[10]_quartile2	mfcc_sma[12]_lpc0		audspec_lengthL1norm_sma_de_lpc4	audSpec_Rfilt_sma_de[4]_iqr1-2	audSpec_Rfilt_sma_de[9]_risetime		audSpec_Rfilt_sma_de[0]_maxPos	audSpec_Rfilt_sma_de[9]_risetime	audSpec_Rfilt_sma_de[15]_lpc2		audSpec_Rfilt_sma_de[4]_upleveltime50	audSpec_Rfilt_sma_de[2]_lpc1	audSpec_Rfilt_sma_de[24]_lpc0		mfcc_sma[6]_lpc1	audSpec_Rfilt_sma_de[7]_lpc3		audSpec_Rfilt_sma_de[0]_maxPos	audSpec_Rfilt_sma_de[14]_quartile2		mfcc_sma[6]_quartile2	audSpec_Rfilt_sma_de[2]_lpc4
audSpec_Rfilt_sma_de[13]_upleveltime50	mfcc_sma[10]_quartile3	mfcc_sma[13]_percentile99.0		audspecRasta_lengthL1norm_sma_de_iqr2-3	audSpec_Rfilt_sma_de[4]_skewness	audSpec_Rfilt_sma_de[11]_risetime		audSpec_Rfilt_sma_de[0]_upleveltime50	audSpec_Rfilt_sma_de[11]_kurtosis	audSpec_Rfilt_sma_de[17]_lpc0		audSpec_Rfilt_sma_de[5]_meanSegLen	audSpec_Rfilt_sma_de[7]_quartile2	pcm_Mag_fband250-650_sma_de_quartile2		mfcc_sma[9]_iqr1-3	audSpec_Rfilt_sma_de[9]_lpc4		audSpec_Rfilt_sma_de[0]_skewness	audSpec_Rfilt_sma_de[15]_percentile99.0		mfcc_sma[6]_lpc1	audSpec_Rfilt_sma_de[6]_lpc3
audSpec_Rfilt_sma_de[14]_lpc2	mfcc_sma[10]_iqr1-2	mfcc_sma[13]_lpc1		pcm_Mag_fband250-650_sma_de_iqr1-3	audSpec_Rfilt_sma_de[6]_skewness	audSpec_Rfilt_sma_de[12]_lpc2		audSpec_Rfilt_sma_de[0]_upleveltime90	audSpec_Rfilt_sma_de[12]_risetime	audSpec_Rfilt_sma_de[19]_lpc4		audSpec_Rfilt_sma_de[6]_maxPos	audSpec_Rfilt_sma_de[8]_risetime	pcm_Mag_fband250-650_sma_de_quartile3		mfcc_sma[9]_percentile99.0	audSpec_Rfilt_sma_de[10]_lpc0		audSpec_Rfilt_sma_de[0]_leftctime	audSpec_Rfilt_sma_de[18]_minPos		mfcc_sma[8]_quartile2	audSpec_Rfilt_sma_de[7]_upleveltime50
audSpec_Rfilt_sma_de[20]_lpc4	mfcc_sma[11]_quartile1	mfcc_sma[14]_iqr2-3		pcm_Mag_fband1000-22000_sma_de_iqr1-3	audSpec_Rfilt_sma_de[10]_lpc1	audSpec_Rfilt_sma_de[15]_lpc3		audSpec_Rfilt_sma_de[2]_iqr2-3	audSpec_Rfilt_sma_de[12]_lpc4	audSpec_Rfilt_sma_de[20]_risetime		audSpec_Rfilt_sma_de[6]_risetime	audSpec_Rfilt_sma_de[13]_quartile2	pcm_Mag_spectralRollOff25.0_sma_de_maxPos		mfcc_sma[10]_quartile2	audSpec_Rfilt_sma_de[12]_lpc2		audSpec_Rfilt_sma_de[2]_iqr2-3	pcm_Mag_fband250-650_sma_de_quartile3		mfcc_sma[10]_maxPos	audSpec_Rfilt_sma_de[9]_quartile2
pcm_Mag_fband250-650_sma_de_iqr2-3	mfcc_sma[11]_quartile3	mfcc_sma[14]_iqr1-3		pcm_Mag_spectralRollOff25.0_sma_de_minPos	audSpec_Rfilt_sma_de[12]_lpc2	pcm_Mag_fband250-650_sma_de_lpc3		audSpec_Rfilt_sma_de[5]_lpc1	audSpec_Rfilt_sma_de[15]_lpc2	pcm_Mag_spectralFlux_sma_de_kurtosis		audSpec_Rfilt_sma_de[7]_minPos	audSpec_Rfilt_sma_de[15]_lpc0	pcm_Mag_spectralEntropy_sma_de_quartile3		mfcc_sma[10]_quartile3	audSpec_Rfilt_sma_de[13]_upleveltime50		audSpec_Rfilt_sma_de[5]_quartile2	pcm_Mag_fband250-650_sma_de_iqr2-3		mfcc_sma[10]_percentile99.0	audSpec_Rfilt_sma_de[10]_lpc0
pcm_Mag_fband1000-22000_sma_de_iqr1-2	mfcc_sma[11]_percentile1.0	mfcc_sma[14]_percentile99.0		pcm_Mag_spectralRollOff25.0_sma_de_percentile1.0	audSpec_Rfilt_sma_de[13]_upleveltime50	pcm_Mag_fband250-650_sma_de_lpc4		audSpec_Rfilt_sma_de[6]_risetime	audSpec_Rfilt_sma_de[17]_lpc1	pcm_Mag_spectralCentroid_sma_de_segLenStddev		audSpec_Rfilt_sma_de[11]_iqr2-3	audSpec_Rfilt_sma_de[15]_lpc1	pcm_Mag_harmonicity_sma_de_percentile99.0		mfcc_sma[10]_iqr1-2	audSpec_Rfilt_sma_de[15]_upleveltime50		audSpec_Rfilt_sma_de[8]_lpc0	pcm_Mag_fband1000-22000_sma_de_quartile3		mfcc_sma[11]_quartile1	audSpec_Rfilt_sma_de[11]_risetime
pcm_Mag_fband1000-22000_sma_de_iqr2-3	mfcc_sma[11]_lpc0	mfcc_sma[14]_pctlrange0-1		pcm_Mag_spectralRollOff50.0_sma_de_leftctime	audSpec_Rfilt_sma_de[15]_risetime	pcm_Mag_fband1000-22000_sma_de_quartile1		audSpec_Rfilt_sma_de[7]_lpc3	audSpec_Rfilt_sma_de[19]_lpc2	pcm_Mag_spectralEntropy_sma_de_iqr1-3		audSpec_Rfilt_sma_de[12]_risetime	audSpec_Rfilt_sma_de[19]_meanSegLen	pcm_Mag_harmonicity_sma_de_upleveltime50		mfcc_sma[11]_quartile1	audSpec_Rfilt_sma_de[18]_lpc1		audSpec_Rfilt_sma_de[9]_quartile2	pcm_Mag_spectralRollOff90.0_sma_de_lpc3		mfcc_sma[11]_quartile3	audSpec_Rfilt_sma_de[12]_quartile2
pcm_Mag_fband1000-22000_sma_de_percentile99.0	mfcc_sma[12]_quartile2	mfcc_sma[14]_stddev		pcm_Mag_spectralFlux_sma_de_iqr1-3	audSpec_Rfilt_sma_de[20]_lpc4	pcm_Mag_fband1000-22000_sma_de_leftctime		audSpec_Rfilt_sma_de[8]_quartile2	audSpec_Rfilt_sma_de[19]_lpc4	pcm_Mag_spectralEntropy_sma_de_lpgain		audSpec_Rfilt_sma_de[13]_quartile3	audSpec_Rfilt_sma_de[19]_risetime	mfcc_sma_de[1]_percentile99.0		mfcc_sma[11]_percentile1.0	audSpec_Rfilt_sma_de[21]_iqr1-2		audSpec_Rfilt_sma_de[10]_iqr1-3	pcm_Mag_spectralFlux_sma_de_iqr1-2		mfcc_sma[11]_percentile1.0	audSpec_Rfilt_sma_de[19]_meanSegLen
pcm_Mag_fband1000-22000_sma_de_lpgain	mfcc_sma[14]_iqr1-3	mfcc_sma[14]_lpc1		pcm_Mag_spectralFlux_sma_de_lpgain	audSpec_Rfilt_sma_de[22]_stddev	pcm_Mag_spectralRollOff25.0_sma_de_quartile3		audSpec_Rfilt_sma_de[11]_quartile2	audSpec_Rfilt_sma_de[23]_minPos	pcm_Mag_spectralVariance_sma_de_range		audSpec_Rfilt_sma_de[13]_iqr1-2	audSpec_Rfilt_sma_de[22]_quartile2	mfcc_sma_de[2]_lpc0		mfcc_sma[11]_lpc0	audSpec_Rfilt_sma_de[22]_lpc1		audSpec_Rfilt_sma_de[11]_quartile2	pcm_Mag_spectralFlux_sma_de_stddev		mfcc_sma[11]_lpc0	audSpec_Rfilt_sma_de[22]_risetime
pcm_Mag_spectralRollOff25.0_sma_de_iqr2-3	mfcc_sma[14]_percentile99.0	audSpec_Rfilt_sma_de[0]_iqr1-2		pcm_Mag_spectralCentroid_sma_de_quartile2	audSpec_Rfilt_sma_de[25]_lpc2	pcm_Mag_spectralRollOff50.0_sma_de_leftctime		audSpec_Rfilt_sma_de[12]_leftctime	pcm_Mag_fband250-650_sma_de_lpc0	pcm_Mag_spectralVariance_sma_de_percentile1.0		audSpec_Rfilt_sma_de[18]_risetime	audSpec_Rfilt_sma_de[23]_range	mfcc_sma_de[7]_upleveltime25		mfcc_sma[13]_upleveltime50	audSpec_Rfilt_sma_de[24]_minPos		audSpec_Rfilt_sma_de[14]_lpc3	pcm_Mag_spectralKurtosis_sma_de_minPos		mfcc_sma[12]_quartile3	pcm_Mag_fband250-650_sma_de_maxPos
pcm_Mag_spectralFlux_sma_de_range	mfcc_sma[14]_upleveltime50	audSpec_Rfilt_sma_de[0]_leftctime		pcm_Mag_spectralCentroid_sma_de_percentile1.0	pcm_Mag_fband1000-22000_sma_de_iqr1-3	pcm_Mag_spectralRollOff75.0_sma_de_quartile3		audSpec_Rfilt_sma_de[19]_quartile2	pcm_Mag_fband1000-22000_sma_de_iqr1-2	pcm_Mag_harmonicity_sma_de_quartile1		pcm_Mag_fband250-650_sma_de_quartile3	pcm_Mag_fband250-650_sma_de_maxPos	mfcc_sma_de[12]_upleveltime50		mfcc_sma[14]_quartile3	pcm_Mag_fband250-650_sma_de_lpc3		audSpec_Rfilt_sma_de[16]_minPos	pcm_Mag_spectralSlope_sma_de_quartile3		mfcc_sma[14]_iqr1-3	pcm_Mag_fband1000-22000_sma_de_quartile1
pcm_Mag_spectralFlux_sma_de_iqr1-2	mfcc_sma[14]_lpgain	audSpec_Rfilt_sma_de[2]_quartile2		pcm_Mag_spectralSkewness_sma_de_iqr2-3	pcm_Mag_fband1000-22000_sma_de_percentile99.0	pcm_Mag_spectralRollOff90.0_sma_de_quartile3		audSpec_Rfilt_sma_de[25]_quartile2	pcm_Mag_spectralFlux_sma_de_iqr1-2	pcm_Mag_harmonicity_sma_de_quartile2		pcm_Mag_spectralRollOff25.0_sma_de_skewness	pcm_Mag_fband250-650_sma_de_quartile3	mfcc_sma_de[13]_lpc1		mfcc_sma[14]_iqr1-3	pcm_Mag_fband250-650_sma_de_lpc4		audSpec_Rfilt_sma_de[16]_lpc0	pcm_Mag_spectralSlope_sma_de_iqr1-2		mfcc_sma[14]_skewness	pcm_Mag_fband1000-22000_sma_de_quartile3
pcm_Mag_spectralFlux_sma_de_percentile99.0	audSpec_Rfilt_sma_de[0]_maxPos	audSpec_Rfilt_sma_de[2]_leftctime		pcm_Mag_spectralSlope_sma_de_lpc2	pcm_Mag_spectralRollOff75.0_sma_de_minPos	pcm_Mag_spectralFlux_sma_de_iqr1-2		pcm_Mag_fband1000-22000_sma_de_iqr2-3	pcm_Mag_spectralFlux_sma_de_stddev	pcm_Mag_harmonicity_sma_de_lpc0		pcm_Mag_spectralVariance_sma_de_risetime	pcm_Mag_fband250-650_sma_de_iqr2-3	mfcc_sma_de[13]_lpc2		mfcc_sma[14]_pctlrange0-1	pcm_Mag_fband1000-22000_sma_de_percentile99.0		audSpec_Rfilt_sma_de[18]_quartile1	pcm_Mag_harmonicity_sma_de_quartile2		audSpec_Rfilt_sma_de[1]_leftctime	pcm_Mag_fband1000-22000_sma_de_percentile1.0
pcm_Mag_spectralKurtosis_sma_de_lpgain	audSpec_Rfilt_sma_de[0]_leftctime	audSpec_Rfilt_sma_de[9]_lpc0		pcm_Mag_harmonicity_sma_de_upleveltime50	pcm_Mag_spectralRollOff75.0_sma_de_lpc2	pcm_Mag_spectralFlux_sma_de_iqr1-3		pcm_Mag_fband1000-22000_sma_de_iqr1-3	pcm_Mag_spectralSkewness_sma_de_lpgain	mfcc_sma_de[1]_meanSegLen		pcm_Mag_spectralSlope_sma_de_lpgain	pcm_Mag_fband1000-22000_sma_de_quartile3	mfcc_sma_de[14]_quartile1		mfcc_sma[14]_upleveltime50	pcm_Mag_fband1000-22000_sma_de_lpgain		audSpec_Rfilt_sma_de[20]_quartile2	pcm_Mag_harmonicity_sma_de_percentile99.0		audSpec_Rfilt_sma_de[2]_maxPos	pcm_Mag_fband1000-22000_sma_de_percentile99.0
pcm_Mag_spectralSlope_sma_de_stddev	audSpec_Rfilt_sma_de[1]_quartile3	audSpec_Rfilt_sma_de[10]_risetime		mfcc_sma_de[2]_iqr1-3	pcm_Mag_spectralFlux_sma_de_iqr2-3	pcm_Mag_spectralCentroid_sma_de_lpc3		pcm_Mag_fband1000-22000_sma_de_leftctime	pcm_Mag_spectralSkewness_sma_de_lpc0	mfcc_sma_de[1]_risetime		pcm_Mag_harmonicity_sma_de_range	pcm_Mag_fband1000-22000_sma_de_iqr2-3	mfcc_sma_de[14]_lpc0		audSpec_Rfilt_sma_de[0]_quartile2	pcm_Mag_spectralRollOff25.0_sma_de_iqr2-3		audSpec_Rfilt_sma_de[21]_quartile3	mfcc_sma_de[1]_skewness		audSpec_Rfilt_sma_de[6]_risetime	pcm_Mag_fband1000-22000_sma_de_pctlrange0-1
pcm_Mag_spectralSlope_sma_de_leftctime	audSpec_Rfilt_sma_de[8]_quartile2	audSpec_Rfilt_sma_de[11]_risetime		mfcc_sma_de[2]_percentile1.0	pcm_Mag_spectralFlux_sma_de_percentile1.0	pcm_Mag_spectralEntropy_sma_de_quartile2		pcm_Mag_spectralRollOff75.0_sma_de_risetime	pcm_Mag_harmonicity_sma_de_lpc0	mfcc_sma_de[2]_segLenStddev		pcm_Mag_harmonicity_sma_de_quartile3	pcm_Mag_fband1000-22000_sma_de_lpgain	F0final_sma_ff0_segLenStddev		audSpec_Rfilt_sma_de[0]_skewness	pcm_Mag_spectralRollOff75.0_sma_de_minPos		audSpec_Rfilt_sma_de[25]_lpc2	mfcc_sma_de[2]_upleveltime75		audSpec_Rfilt_sma_de[10]_iqr1-2	pcm_Mag_fband1000-22000_sma_de_stddev
pcm_Mag_harmonicity_sma_de_percentile99.0	audSpec_Rfilt_sma_de[8]_risetime	audSpec_Rfilt_sma_de[11]_lpc0		mfcc_sma_de[3]_lpgain	pcm_Mag_spectralEntropy_sma_de_upleveltime50	pcm_Mag_spectralSlope_sma_de_risetime		pcm_Mag_spectralFlux_sma_de_upleveltime25	mfcc_sma_de[1]_stddev	mfcc_sma_de[2]_lpc0		pcm_Mag_harmonicity_sma_de_percentile1.0	pcm_Mag_spectralRollOff25.0_sma_de_quartile3	F0final_sma_amean		audSpec_Rfilt_sma_de[0]_leftctime	pcm_Mag_spectralRollOff75.0_sma_de_iqr1-3		pcm_Mag_spectralRollOff25.0_sma_de_skewness	mfcc_sma_de[4]_percentile99.0		audSpec_Rfilt_sma_de[10]_risetime	pcm_Mag_spectralRollOff25.0_sma_de_quartile3
pcm_Mag_harmonicity_sma_de_lpc0	audSpec_Rfilt_sma_de[10]_iqr1-2	pcm_Mag_fband250-650_sma_de_iqr1-3		mfcc_sma_de[3]_lpc1	pcm_Mag_spectralVariance_sma_de_iqr1-2	pcm_Mag_harmonicity_sma_de_lpc0		pcm_Mag_spectralEntropy_sma_de_iqr1-2	mfcc_sma_de[3]_iqr1-3	mfcc_sma_de[2]_lpc3		pcm_Mag_harmonicity_sma_de_percentile99.0	pcm_Mag_spectralRollOff90.0_sma_de_lpc0	F0final_sma_posamean		audSpec_Rfilt_sma_de[1]_iqr2-3	pcm_Mag_spectralFlux_sma_de_iqr1-2		pcm_Mag_spectralFlux_sma_de_percentile99.0	mfcc_sma_de[4]_lpgain		audSpec_Rfilt_sma_de[11]_iqr2-3	pcm_Mag_spectralRollOff75.0_sma_de_lpgain
mfcc_sma_de[1]_percentile99.0	audSpec_Rfilt_sma_de[11]_lpc0	pcm_Mag_fband250-650_sma_de_lpc3		mfcc_sma_de[4]_minPos	pcm_Mag_spectralKurtosis_sma_de_percentile99.0	mfcc_sma_de[1]_stddev		pcm_Mag_spectralVariance_sma_de_quartile2	mfcc_sma_de[4]_quartile3	mfcc_sma_de[3]_skewness		mfcc_sma_de[1]_range	pcm_Mag_spectralRollOff90.0_sma_de_lpc3	F0final_sma_rqmean		audSpec_Rfilt_sma_de[1]_leftctime	pcm_Mag_spectralFlux_sma_de_iqr2-3		pcm_Mag_spectralVariance_sma_de_kurtosis	mfcc_sma_de[5]_iqr2-3		audSpec_Rfilt_sma_de[11]_lpc0	pcm_Mag_spectralEntropy_sma_de_quartile3
mfcc_sma_de[3]_percentile1.0	audSpec_Rfilt_sma_de[16]_minPos	pcm_Mag_fband1000-22000_sma_de_iqr1-2		mfcc_sma_de[4]_lpc3	pcm_Mag_spectralSlope_sma_de_lpc1	mfcc_sma_de[2]_quartile1		pcm_Mag_spectralKurtosis_sma_de_quartile3	mfcc_sma_de[4]_lpgain	mfcc_sma_de[6]_lpc4		mfcc_sma_de[1]_stddev	pcm_Mag_spectralFlux_sma_de_quartile3	F0final_sma_quartile2		audSpec_Rfilt_sma_de[2]_quartile3	pcm_Mag_spectralFlux_sma_de_percentile99.0		pcm_Mag_spectralKurtosis_sma_de_iqr2-3	mfcc_sma_de[6]_iqr1-2		audSpec_Rfilt_sma_de[12]_risetime	pcm_Mag_spectralEntropy_sma_de_percentile99.0
mfcc_sma_de[6]_lpgain	audSpec_Rfilt_sma_de[16]_lpc0	pcm_Mag_fband1000-22000_sma_de_upleveltime50		mfcc_sma_de[5]_percentile1.0	mfcc_sma_de[2]_risetime	mfcc_sma_de[2]_quartile3		mfcc_sma_de[1]_quartile3	mfcc_sma_de[5]_iqr1-2	mfcc_sma_de[10]_maxPos		mfcc_sma_de[2]_minPos	pcm_Mag_spectralEntropy_sma_de_quartile3	F0final_sma_quartile3		audSpec_Rfilt_sma_de[7]_lpc3	pcm_Mag_spectralFlux_sma_de_stddev		pcm_Mag_spectralSlope_sma_de_quartile2	mfcc_sma_de[6]_stddev		audSpec_Rfilt_sma_de[13]_quartile1	pcm_Mag_spectralSkewness_sma_de_iqr1-2
mfcc_sma_de[8]_iqr1-2	audSpec_Rfilt_sma_de[18]_quartile1	pcm_Mag_spectralRollOff50.0_sma_de_leftctime		mfcc_sma_de[5]_lpgain	mfcc_sma_de[3]_percentile1.0	mfcc_sma_de[3]_minPos		mfcc_sma_de[1]_segLenStddev	mfcc_sma_de[8]_lpgain	mfcc_sma_de[10]_kurtosis		mfcc_sma_de[5]_stddev	mfcc_sma_de[1]_stddev	F0final_sma_iqr1-2		audSpec_Rfilt_sma_de[10]_risetime	pcm_Mag_spectralEntropy_sma_de_quartile2		pcm_Mag_harmonicity_sma_de_quartile3	mfcc_sma_de[6]_lpgain		audSpec_Rfilt_sma_de[13]_quartile3	pcm_Mag_harmonicity_sma_de_maxPos
mfcc_sma_de[8]_pctlrange0-1	audSpec_Rfilt_sma_de[18]_quartile2	pcm_Mag_spectralFlux_sma_de_iqr1-3		mfcc_sma_de[6]_iqr1-2	mfcc_sma_de[4]_iqr2-3	mfcc_sma_de[3]_percentile1.0		mfcc_sma_de[2]_iqr2-3	mfcc_sma_de[9]_quartile1	mfcc_sma_de[14]_iqr2-3		mfcc_sma_de[5]_upleveltime75	mfcc_sma_de[1]_lpc4	F0final_sma_pctlrange0-1		audSpec_Rfilt_sma_de[15]_lpc2	pcm_Mag_spectralEntropy_sma_de_percentile1.0		mfcc_sma_de[1]_range	mfcc_sma_de[9]_range		audSpec_Rfilt_sma_de[18]_quartile1	pcm_Mag_harmonicity_sma_de_lpc0
mfcc_sma_de[8]_lpgain	audSpec_Rfilt_sma_de[20]_quartile2	pcm_Mag_spectralFlux_sma_de_percentile99.0		mfcc_sma_de[6]_lpc0	mfcc_sma_de[4]_lpgain	mfcc_sma_de[3]_upleveltime50		mfcc_sma_de[2]_risetime	mfcc_sma_de[9]_percentile1.0	mfcc_sma_de[14]_percentile1.0		mfcc_sma_de[6]_iqr1-2	mfcc_sma_de[5]_lpgain	F0final_sma_stddev		audSpec_Rfilt_sma_de[20]_upleveltime50	pcm_Mag_spectralSkewness_sma_de_lpc0		mfcc_sma_de[2]_maxPos	mfcc_sma_de[9]_quartile3		audSpec_Rfilt_sma_de[20]_quartile1	mfcc_sma_de[1]_stddev
mfcc_sma_de[9]_stddev	audSpec_Rfilt_sma_de[21]_quartile2	pcm_Mag_spectralFlux_sma_de_stddev		mfcc_sma_de[7]_quartile2	mfcc_sma_de[5]_pctlrange0-1	mfcc_sma_de[3]_lpc0		mfcc_sma_de[2]_lpc0	mfcc_sma_de[9]_lpgain	mfcc_sma_de[14]_stddev		mfcc_sma_de[9]_iqr1-2	mfcc_sma_de[6]_iqr1-3	F0final_sma_upleveltime50		audSpec_Rfilt_sma_de[21]_quartile2	pcm_Mag_spectralKurtosis_sma_de_lpc2		mfcc_sma_de[2]_quartile3	mfcc_sma_de[9]_stddev		audSpec_Rfilt_sma_de[21]_pctlrange0-1	mfcc_sma_de[2]_quartile3
mfcc_sma_de[10]_minPos	audSpec_Rfilt_sma_de[21]_quartile3	pcm_Mag_spectralKurtosis_sma_de_percentile99.0		mfcc_sma_de[11]_percentile99.0	mfcc_sma_de[5]_skewness	mfcc_sma_de[5]_upleveltime50		mfcc_sma_de[6]_stddev	mfcc_sma_de[12]_percentile1.0	mfcc_sma_de[14]_lpc1		mfcc_sma_de[10]_meanSegLen	mfcc_sma_de[6]_percentile99.0	F0final_sma_leftctime		audSpec_Rfilt_sma_de[21]_quartile3	pcm_Mag_spectralSlope_sma_de_lpc1		mfcc_sma_de[2]_iqr1-3	mfcc_sma_de[9]_lpgain		audSpec_Rfilt_sma_de[22]_quartile2	mfcc_sma_de[2]_iqr1-3
mfcc_sma_de[10]_iqr2-3	pcm_Mag_fband250-650_sma_de_iqr1-3	pcm_Mag_harmonicity_sma_de_maxPos		mfcc_sma_de[13]_skewness	mfcc_sma_de[5]_upleveltime50	mfcc_sma_de[5]_lpc0		mfcc_sma_de[7]_percentile1.0	mfcc_sma_de[13]_stddev	F0final_sma_flatness		mfcc_sma_de[10]_lpgain	mfcc_sma_de[6]_pctlrange0-1	jitterLocal_sma_rqmean		audSpec_Rfilt_sma_de[23]_upleveltime25	pcm_Mag_harmonicity_sma_de_percentile99.0		mfcc_sma_de[2]_stddev	mfcc_sma_de[9]_lpc1		pcm_Mag_fband250-650_sma_de_quartile3	mfcc_sma_de[5]_percentile1.0
mfcc_sma_de[10]_lpgain	pcm_Mag_fband250-650_sma_de_stddev	pcm_Mag_harmonicity_sma_de_quartile2		mfcc_sma_de[14]_leftctime	mfcc_sma_de[6]_lpgain	mfcc_sma_de[6]_lpc1		mfcc_sma_de[8]_lpc1	mfcc_sma_de[14]_percentile1.0	F0final_sma_quartile1		mfcc_sma_de[11]_quartile1	mfcc_sma_de[7]_iqr2-3	jitterLocal_sma_linregc2		audSpec_Rfilt_sma_de[25]_risetime	pcm_Mag_harmonicity_sma_de_pctlrange0-1		mfcc_sma_de[3]_lpc0	mfcc_sma_de[10]_lpgain		pcm_Mag_fband250-650_sma_de_iqr1-3	mfcc_sma_de[6]_pctlrange0-1
mfcc_sma_de[12]_iqr1-2	pcm_Mag_fband1000-22000_sma_de_quartile1	pcm_Mag_harmonicity_sma_de_skewness		F0final_sma_rqmean	mfcc_sma_de[7]_percentile99.0	mfcc_sma_de[7]_lpc2		mfcc_sma_de[10]_upleveltime75	mfcc_sma_de[14]_lpgain	F0final_sma_quartile2		mfcc_sma_de[14]_pctlrange0-1	mfcc_sma_de[7]_risetime	jitterLocal_sma_qregc3		pcm_Mag_fband250-650_sma_de_range	pcm_Mag_harmonicity_sma_de_lpc0		mfcc_sma_de[4]_percentile1.0	mfcc_sma_de[11]_iqr2-3		pcm_Mag_fband250-650_sma_de_lpc4	mfcc_sma_de[8]_stddev
mfcc_sma_de[12]_percentile1.0	pcm_Mag_spectralRollOff25.0_sma_de_skewness	pcm_Mag_harmonicity_sma_de_lpc0		F0final_sma_quartile1	mfcc_sma_de[8]_stddev	mfcc_sma_de[8]_stddev		mfcc_sma_de[14]_lpc1	F0final_sma_quartile1	F0final_sma_quartile3		F0final_sma_amean	mfcc_sma_de[8]_iqr1-3	jitterLocal_sma_quartile1		pcm_Mag_fband250-650_sma_de_lpc3	mfcc_sma_de[1]_stddev		mfcc_sma_de[4]_upleveltime50	mfcc_sma_de[12]_iqr1-2		pcm_Mag_fband1000-22000_sma_de_quartile2	mfcc_sma_de[8]_lpgain
mfcc_sma_de[13]_stddev	pcm_Mag_spectralEntropy_sma_de_quartile2	mfcc_sma_de[1]_range		F0final_sma_quartile2	mfcc_sma_de[11]_risetime	mfcc_sma_de[9]_lpc0		F0final_sma_amean	F0final_sma_quartile2	F0final_sma_iqr2-3		F0final_sma_linregc2	mfcc_sma_de[8]_percentile99.0	jitterLocal_sma_quartile2		pcm_Mag_fband1000-22000_sma_de_iqr1-3	mfcc_sma_de[2]_percentile1.0		mfcc_sma_de[6]_stddev	mfcc_sma_de[12]_percentile1.0		pcm_Mag_fband1000-22000_sma_de_iqr1-3	mfcc_sma_de[10]_lpgain
mfcc_sma_de[14]_iqr2-3	pcm_Mag_spectralVariance_sma_de_kurtosis	mfcc_sma_de[1]_stddev		F0final_sma_quartile3	mfcc_sma_de[13]_iqr1-2	mfcc_sma_de[9]_lpc2		F0final_sma_maxPos	F0final_sma_quartile3	F0final_sma_upleveltime25		F0final_sma_linregerrQ	mfcc_sma_de[8]_pctlrange0-1	jitterLocal_sma_upleveltime75		pcm_Mag_fband1000-22000_sma_de_lpc3	mfcc_sma_de[3]_percentile1.0		mfcc_sma_de[6]_lpc1	mfcc_sma_de[13]_iqr1-3		pcm_Mag_spectralRollOff25.0_sma_de_minPos	mfcc_sma_de[12]_quartile3
mfcc_sma_de[14]_percentile1.0	pcm_Mag_spectralVariance_sma_de_risetime	mfcc_sma_de[2]_lpc0		F0final_sma_skewness	F0final_sma_flatness	mfcc_sma_de[13]_iqr1-3		F0final_sma_linregc1	F0final_sma_iqr1-2	jitterLocal_sma_amean		F0final_sma_quartile1	mfcc_sma_de[10]_percentile99.0	jitterLocal_sma_lpc4		pcm_Mag_spectralRollOff25.0_sma_de_skewness	mfcc_sma_de[5]_percentile99.0		mfcc_sma_de[7]_meanSegLen	mfcc_sma_de[14]_stddev		pcm_Mag_spectralFlux_sma_de_quartile2	mfcc_sma_de[14]_iqr1-2
F0final_sma_ff0_segLenStddev	pcm_Mag_spectralSkewness_sma_de_quartile3	mfcc_sma_de[6]_lpc2		F0final_sma_upleveltime25	F0final_sma_quartile3	mfcc_sma_de[13]_skewness		F0final_sma_linregerrQ	F0final_sma_upleveltime25	jitterLocal_sma_posamean		F0final_sma_quartile2	mfcc_sma_de[12]_quartile3	shimmerLocal_sma_amean		pcm_Mag_spectralRollOff90.0_sma_de_quartile3	mfcc_sma_de[6]_lpgain		mfcc_sma_de[8]_lpc1	F0final_sma_ff0_segLenStddev		pcm_Mag_spectralVariance_sma_de_risetime	mfcc_sma_de[14]_percentile1.0
F0final_sma_amean	pcm_Mag_spectralKurtosis_sma_de_quartile3	mfcc_sma_de[9]_lpc2		jitterLocal_sma_linregc1	F0final_sma_iqr2-3	mfcc_sma_de[13]_upleveltime50		F0final_sma_quartile1	jitterLocal_sma_quartile1	jitterLocal_sma_quartile1		F0final_sma_quartile3	mfcc_sma_de[12]_stddev	shimmerLocal_sma_qregerrQ		pcm_Mag_spectralCentroid_sma_de_quartile2	mfcc_sma_de[8]_iqr1-2		mfcc_sma_de[10]_lpc1	F0final_sma_amean		pcm_Mag_harmonicity_sma_de_percentile99.0	F0final_sma_amean
F0final_sma_quartile1	pcm_Mag_spectralSlope_sma_de_percentile99.0	mfcc_sma_de[10]_lpc2		jitterLocal_sma_iqr1-2	F0final_sma_percentile99.0	mfcc_sma_de[14]_range		F0final_sma_quartile2	jitterLocal_sma_iqr1-2	jitterLocal_sma_quartile3		F0final_sma_upleveltime50	mfcc_sma_de[13]_iqr1-2	shimmerLocal_sma_quartile2		pcm_Mag_spectralVariance_sma_de_quartile2	mfcc_sma_de[8]_lpgain		mfcc_sma_de[11]_skewness	F0final_sma_posamean		pcm_Mag_harmonicity_sma_de_skewness	F0final_sma_linregc2
F0final_sma_quartile2	pcm_Mag_spectralSlope_sma_de_upleveltime50	mfcc_sma_de[13]_lpc0		jitterLocal_sma_iqr1-3	F0final_sma_upleveltime50	F0final_sma_ff0_nnz		jitterLocal_sma_quartile3	jitterLocal_sma_iqr2-3	jitterLocal_sma_upleveltime25		shimmerLocal_sma_quartile1	mfcc_sma_de[13]_iqr2-3	shimmerLocal_sma_iqr1-2		pcm_Mag_spectralSkewness_sma_de_quartile3	mfcc_sma_de[9]_stddev		mfcc_sma_de[11]_upleveltime25	F0final_sma_rqmean		pcm_Mag_harmonicity_sma_de_upleveltime50	F0final_sma_linregerrQ
F0final_sma_quartile3	pcm_Mag_harmonicity_sma_de_percentile99.0	mfcc_sma_de[14]_lpc0		shimmerLocal_sma_iqr2-3	jitterLocal_sma_linregc2	F0final_sma_ff0_segLenStddev		jitterLocal_sma_lpgain	jitterLocal_sma_iqr1-3	shimmerLocal_sma_amean		shimmerLocal_sma_iqr1-2	mfcc_sma_de[13]_pctlrange0-1	shimmerLocal_sma_pctlrange0-1		mfcc_sma_de[2]_quartile3	mfcc_sma_de[13]_stddev		mfcc_sma_de[12]_risetime	F0final_sma_qregerrQ		mfcc_sma_de[1]_range	F0final_sma_quartile2
F0final_sma_iqr1-2	mfcc_sma_de[1]_range	mfcc_sma_de[14]_lpc2		shimmerLocal_sma_iqr1-3	jitterLocal_sma_quartile1	F0final_sma_amean		shimmerLocal_sma_flatness	jitterLocal_sma_percentile1.0	shimmerLocal_sma_flatness		shimmerLocal_sma_upleveltime90	mfcc_sma_de[14]_maxPos	shimmerLocal_sma_stddev		mfcc_sma_de[2]_iqr2-3	mfcc_sma_de[14]_percentile1.0		mfcc_sma_de[13]_lpc2	F0final_sma_quartile3		mfcc_sma_de[1]_skewness	F0final_sma_quartile3
F0final_sma_iqr2-3	mfcc_sma_de[2]_quartile3	F0final_sma_ff0_nnz		shimmerLocal_sma_lpc0	jitterLocal_sma_quartile2	F0final_sma_rqmean		shimmerLocal_sma_rqmean	shimmerLocal_sma_quartile2	shimmerLocal_sma_posamean		jitterLocal_sma_de_iqr2-3	mfcc_sma_de[14]_stddev	F0final_sma_de_amean		mfcc_sma_de[2]_percentile1.0	mfcc_sma_de[14]_lpgain		mfcc_sma_de[14]_quartile3	F0final_sma_iqr1-2		mfcc_sma_de[2]_quartile3	F0final_sma_iqr2-3
F0final_sma_iqr1-3	mfcc_sma_de[2]_iqr2-3	F0final_sma_amean		F0final_sma_de_qregc1	jitterLocal_sma_quartile3	F0final_sma_quartile2		shimmerLocal_sma_quartile1	shimmerLocal_sma_quartile3	shimmerLocal_sma_upleveltime25		audspec_lengthL1norm_sma_amean	F0final_sma_amean	jitterLocal_sma_de_iqr1-2		mfcc_sma_de[2]_stddev	F0final_sma_rqmean		mfcc_sma_de[14]_pctlrange0-1	F0final_sma_percentile99.0		mfcc_sma_de[2]_percentile1.0	F0final_sma_iqr1-3
F0final_sma_percentile99.0	mfcc_sma_de[2]_iqr1-3	F0final_sma_rqmean		F0final_sma_de_risetime	jitterLocal_sma_iqr1-2	F0final_sma_quartile3		shimmerLocal_sma_upleveltime25	shimmerLocal_sma_upleveltime25	F0final_sma_de_range		audspec_lengthL1norm_sma_peakMeanMeanDist	F0final_sma_posamean	shimmerLocal_sma_de_linregerrQ		mfcc_sma_de[2]_lpc0	F0final_sma_qregerrQ		mfcc_sma_de[14]_lpc1	F0final_sma_upleveltime25		mfcc_sma_de[2]_lpc0	F0final_sma_stddev
F0final_sma_leftctime	mfcc_sma_de[2]_percentile1.0	F0final_sma_linregc2		jitterLocal_sma_de_posamean	jitterLocal_sma_upleveltime25	F0final_sma_iqr1-2		shimmerLocal_sma_upleveltime90	shimmerLocal_sma_upleveltime90	F0final_sma_de_quartile1		pcm_RMSenergy_sma_peakMeanMeanDist	F0final_sma_rqmean	audspec_lengthL1norm_sma_amean		mfcc_sma_de[3]_quartile3	F0final_sma_quartile2		F0final_sma_ff0_meanSegLen	F0final_sma_lpgain		mfcc_sma_de[3]_quartile3	F0final_sma_leftctime
jitterLocal_sma_linregc2	mfcc_sma_de[2]_stddev	F0final_sma_quartile1		jitterLocal_sma_de_iqr1-2	shimmerLocal_sma_flatness	F0final_sma_skewness		F0final_sma_de_rqmean	F0final_sma_de_qregerrQ	F0final_sma_de_lpgain		pcm_zcr_sma_qregc3	F0final_sma_range	audspec_lengthL1norm_sma_peakMeanMeanDist		mfcc_sma_de[3]_skewness	F0final_sma_quartile3		F0final_sma_amean	F0final_sma_lpc3		mfcc_sma_de[3]_skewness	jitterLocal_sma_flatness
jitterLocal_sma_qregc3	mfcc_sma_de[2]_lpc0	F0final_sma_quartile2		audspec_lengthL1norm_sma_qregc3	shimmerLocal_sma_rqmean	F0final_sma_upleveltime25		jitterLocal_sma_de_quartile2	F0final_sma_de_pctlrange0-1	jitterLocal_sma_de_posamean		audSpec_Rfilt_sma[0]_centroid	F0final_sma_quartile3	audspec_lengthL1norm_sma_linregerrQ		mfcc_sma_de[3]_lpc0	F0final_sma_iqr1-2		F0final_sma_posamean	jitterLocal_sma_linregc2		mfcc_sma_de[3]_lpc2	jitterLocal_sma_qregc3
jitterLocal_sma_quartile1	mfcc_sma_de[3]_quartile3	F0final_sma_quartile3		audSpec_Rfilt_sma[0]_flatness	shimmerLocal_sma_quartile2	F0final_sma_upleveltime50		jitterLocal_sma_de_upleveltime75	jitterLocal_sma_de_minPos	jitterLocal_sma_de_quartile3		audSpec_Rfilt_sma[1]_qregc3	F0final_sma_iqr2-3	pcm_RMSenergy_sma_peakMeanMeanDist		mfcc_sma_de[4]_quartile3	F0final_sma_upleveltime75		F0final_sma_rqmean	jitterLocal_sma_quartile1		mfcc_sma_de[4]_minPos	jitterLocal_sma_quartile1
jitterLocal_sma_quartile2	mfcc_sma_de[3]_skewness	F0final_sma_iqr1-2		audSpec_Rfilt_sma[5]_minRangeRel	shimmerLocal_sma_lpc4	jitterLocal_sma_amean		audspec_lengthL1norm_sma_rqmean	jitterLocal_sma_de_linregerrQ	jitterLocal_sma_de_iqr1-2		audSpec_Rfilt_sma[4]_qregc2	F0final_sma_percentile99.0	pcm_zcr_sma_linregc1		mfcc_sma_de[5]_skewness	F0final_sma_lpc2		F0final_sma_linregc2	jitterLocal_sma_quartile2		mfcc_sma_de[4]_iqr2-3	jitterLocal_sma_quartile2
jitterLocal_sma_quartile3	mfcc_sma_de[3]_lpc0	F0final_sma_iqr1-3		audSpec_Rfilt_sma[6]_peakMeanAbs	F0final_sma_de_flatness	jitterLocal_sma_posamean		audspec_lengthL1norm_sma_peakRangeAbs	shimmerLocal_sma_de_amean	jitterLocal_sma_de_iqr1-3		audSpec_Rfilt_sma[20]_qregc2	F0final_sma_leftctime	audSpec_Rfilt_sma[0]_linregc1		mfcc_sma_de[6]_lpc1	jitterLocal_sma_quartile1		F0final_sma_qregc3	jitterLocal_sma_quartile3		mfcc_sma_de[4]_lpgain	jitterLocal_sma_iqr1-2
jitterLocal_sma_iqr1-2	mfcc_sma_de[4]_quartile3	F0final_sma_pctlrange0-1		audSpec_Rfilt_sma[6]_peakMeanRel	F0final_sma_de_range	jitterLocal_sma_quartile3		audspec_lengthL1norm_sma_minRangeRel	shimmerLocal_sma_de_minPos	jitterLocal_sma_de_upleveltime75		audSpec_Rfilt_sma[21]_stddevRisingSlope	jitterLocal_sma_quartile2	audSpec_Rfilt_sma[0]_linregc2		mfcc_sma_de[6]_lpc2	jitterLocal_sma_quartile2		F0final_sma_quartile1	jitterLocal_sma_iqr1-3		mfcc_sma_de[4]_lpc2	jitterLocal_sma_upleveltime25
jitterLocal_sma_iqr1-3	mfcc_sma_de[4]_iqr2-3	F0final_sma_skewness		audSpec_Rfilt_sma[11]_minRangeRel	F0final_sma_de_iqr2-3	jitterLocal_sma_iqr1-2		audspec_lengthL1norm_sma_linregerrQ	pcm_RMSenergy_sma_amean	jitterLocal_sma_de_lpgain		audSpec_Rfilt_sma[22]_qregc2	jitterLocal_sma_upleveltime25	audSpec_Rfilt_sma[1]_centroid		mfcc_sma_de[10]_lpc1	jitterLocal_sma_quartile3		F0final_sma_quartile2	jitterLocal_sma_percentile1.0		mfcc_sma_de[5]_lpc2	jitterLocal_sma_upleveltime75
jitterLocal_sma_percentile1.0	mfcc_sma_de[4]_skewness	F0final_sma_upleveltime25		pcm_Mag_fband250-650_sma_linregc1	F0final_sma_de_percentile1.0	jitterLocal_sma_iqr2-3		audspec_lengthL1norm_sma_qregerrQ	audSpec_Rfilt_sma[0]_qregc1	jitterLocal_sma_de_lpc4		audSpec_Rfilt_sma[24]_minRangeRel	shimmerLocal_sma_qregerrQ	audSpec_Rfilt_sma[12]_amean		mfcc_sma_de[11]_upleveltime50	jitterLocal_sma_iqr1-2		F0final_sma_quartile3	shimmerLocal_sma_flatness		mfcc_sma_de[6]_lpc1	shimmerLocal_sma_amean
jitterLocal_sma_upleveltime75	mfcc_sma_de[4]_lpc3	F0final_sma_upleveltime50		pcm_Mag_fband250-650_sma_qregc1	F0final_sma_de_lpgain	jitterLocal_sma_iqr1-3		audspec_lengthL1norm_sma_centroid	audSpec_Rfilt_sma[0]_qregc2	shimmerLocal_sma_de_minPos		pcm_Mag_fband1000-22000_sma_stddevRisingSlope	F0final_sma_de_linregc1	audSpec_Rfilt_sma[19]_minRangeRel		mfcc_sma_de[14]_stddev	jitterLocal_sma_iqr2-3		F0final_sma_iqr1-2	shimmerLocal_sma_quartile3		mfcc_sma_de[6]_lpc2	shimmerLocal_sma_flatness
shimmerLocal_sma_amean	mfcc_sma_de[5]_lpc2	jitterLocal_sma_amean		pcm_Mag_fband1000-22000_sma_peakRangeAbs	F0final_sma_de_lpc3	shimmerLocal_sma_flatness		pcm_RMSenergy_sma_peakRangeAbs	audSpec_Rfilt_sma[8]_qregc2	audspec_lengthL1norm_sma_rqmean		pcm_Mag_fband1000-22000_sma_qregc3	jitterLocal_sma_de_quartile2	audSpec_Rfilt_sma[25]_rqmean		mfcc_sma_de[14]_lpc0	jitterLocal_sma_iqr1-3		F0final_sma_upleveltime25	shimmerLocal_sma_iqr1-2		mfcc_sma_de[7]_upleveltime25	shimmerLocal_sma_rqmean
shimmerLocal_sma_posamean	mfcc_sma_de[6]_lpc1	jitterLocal_sma_linregc2		pcm_Mag_fband1000-22000_sma_qregc3	jitterLocal_sma_de_quartile1	shimmerLocal_sma_quartile1		audSpec_Rfilt_sma[3]_meanPeakDist	audSpec_Rfilt_sma[11]_minRangeRel	audspec_lengthL1norm_sma_qregerrQ		pcm_Mag_spectralFlux_sma_peakMeanAbs	shimmerLocal_sma_de_linregc2	pcm_Mag_spectralFlux_sma_peakMeanAbs		F0final_sma_ff0_segLenStddev	jitterLocal_sma_percentile1.0		F0final_sma_upleveltime50	shimmerLocal_sma_iqr2-3		mfcc_sma_de[9]_lpc2	shimmerLocal_sma_quartile2
shimmerLocal_sma_quartile2	mfcc_sma_de[6]_lpc2	jitterLocal_sma_qregc3		pcm_Mag_spectralRollOff25.0_sma_qregc2	shimmerLocal_sma_de_amean	F0final_sma_de_flatness		pcm_Mag_fband250-650_sma_meanFallingSlope	audSpec_Rfilt_sma[19]_minRangeRel	audSpec_Rfilt_sma[0]_linregc1		pcm_Mag_spectralSlope_sma_qregc2	shimmerLocal_sma_de_linregerrQ	pcm_Mag_spectralEntropy_sma_linregc1		F0final_sma_rqmean	shimmerLocal_sma_amean		jitterLocal_sma_quartile1	shimmerLocal_sma_stddev		mfcc_sma_de[10]_percentile99.0	shimmerLocal_sma_quartile3
shimmerLocal_sma_iqr1-3	mfcc_sma_de[11]_iqr1-2	jitterLocal_sma_quartile1		pcm_Mag_spectralRollOff90.0_sma_flatness	shimmerLocal_sma_de_centroid	F0final_sma_de_range		pcm_Mag_fband1000-22000_sma_qregc2	pcm_Mag_fband250-650_sma_peakMeanRel	audSpec_Rfilt_sma[0]_centroid		pcm_Mag_harmonicity_sma_peakMeanAbs	shimmerLocal_sma_de_percentile1.0	pcm_Mag_spectralSlope_sma_peakDistStddev		F0final_sma_qregc3	shimmerLocal_sma_flatness		jitterLocal_sma_quartile3	shimmerLocal_sma_upleveltime90		mfcc_sma_de[14]_lpc2	F0final_sma_de_range
shimmerLocal_sma_stddev	mfcc_sma_de[14]_lpc1	jitterLocal_sma_quartile2		pcm_Mag_spectralFlux_sma_stddevFallingSlope	shimmerLocal_sma_de_skewness	F0final_sma_de_quartile2		pcm_Mag_spectralSkewness_sma_qregc3	pcm_Mag_fband1000-22000_sma_peakRangeAbs	pcm_Mag_fband1000-22000_sma_linregc1		pcm_Mag_harmonicity_sma_peakMeanMeanDist	audspec_lengthL1norm_sma_amean	pcm_Mag_harmonicity_sma_linregc2		F0final_sma_quartile1	shimmerLocal_sma_rqmean		jitterLocal_sma_upleveltime25	F0final_sma_de_linregerrQ		F0final_sma_amean	F0final_sma_de_linregc1
F0final_sma_de_range	F0final_sma_amean	jitterLocal_sma_quartile3		pcm_Mag_spectralEntropy_sma_qregc3	audspec_lengthL1norm_sma_rqmean	F0final_sma_de_percentile1.0		pcm_Mag_spectralSlope_sma_qregerrQ	pcm_Mag_fband1000-22000_sma_meanRisingSlope	pcm_Mag_fband1000-22000_sma_qregc2		pcm_Mag_harmonicity_sma_meanFallingSlope	audspec_lengthL1norm_sma_peakRangeAbs	pcm_Mag_harmonicity_sma_linregerrQ		F0final_sma_quartile2	shimmerLocal_sma_linregc2		shimmerLocal_sma_flatness	F0final_sma_de_qregc3		F0final_sma_posamean	F0final_sma_de_linregc2
F0final_sma_de_linregc1	F0final_sma_posamean	jitterLocal_sma_iqr1-2		pcm_Mag_spectralVariance_sma_meanFallingSlope	audspec_lengthL1norm_sma_linregerrQ	F0final_sma_de_risetime		pcm_Mag_harmonicity_sma_flatness	pcm_Mag_spectralRollOff50.0_sma_centroid	pcm_Mag_spectralRollOff25.0_sma_qregc3		mfcc_sma[1]_rqmean	audspec_lengthL1norm_sma_peakMeanAbs	mfcc_sma[1]_rqmean		F0final_sma_quartile3	shimmerLocal_sma_quartile1		shimmerLocal_sma_rqmean	F0final_sma_de_qregerrQ		F0final_sma_rqmean	F0final_sma_de_percentile1.0
F0final_sma_de_linregerrQ	F0final_sma_rqmean	jitterLocal_sma_iqr1-3		pcm_Mag_spectralSkewness_sma_peakMeanMeanDist	audspec_lengthL1norm_sma_qregc3	F0final_sma_de_leftctime		pcm_Mag_harmonicity_sma_peakMeanAbs	pcm_Mag_spectralRollOff75.0_sma_qregc3	pcm_Mag_spectralRollOff75.0_sma_minRangeRel		mfcc_sma[1]_peakMeanAbs	audspec_lengthL1norm_sma_peakMeanMeanDist	mfcc_sma[1]_peakMeanAbs		F0final_sma_skewness	shimmerLocal_sma_quartile2		shimmerLocal_sma_quartile1	F0final_sma_de_lpgain		F0final_sma_qregc3	F0final_sma_de_lpgain
F0final_sma_de_percentile1.0	F0final_sma_qregc3	jitterLocal_sma_percentile1.0		pcm_Mag_spectralSlope_sma_peakRangeRel	audspec_lengthL1norm_sma_centroid	F0final_sma_de_lpgain		mfcc_sma[1]_flatness	pcm_Mag_spectralFlux_sma_stddevRisingSlope	pcm_Mag_spectralFlux_sma_stddevRisingSlope		mfcc_sma[1]_meanRisingSlope	pcm_RMSenergy_sma_stddevRisingSlope	mfcc_sma[1]_peakMeanRel		F0final_sma_upleveltime25	F0final_sma_de_rqmean		F0final_sma_de_qregerrQ	jitterLocal_sma_de_lpgain		F0final_sma_quartile1	jitterLocal_sma_de_posamean
F0final_sma_de_lpgain	F0final_sma_centroid	jitterLocal_sma_upleveltime25		pcm_Mag_harmonicity_sma_rqmean	pcm_RMSenergy_sma_amean	jitterLocal_sma_de_posamean		mfcc_sma[2]_rqmean	pcm_Mag_spectralEntropy_sma_qregerrQ	pcm_Mag_spectralFlux_sma_centroid		mfcc_sma[1]_qregc3	pcm_RMSenergy_sma_stddevFallingSlope	mfcc_sma[1]_meanRisingSlope		jitterLocal_sma_linregc2	F0final_sma_de_range		F0final_sma_de_upleveltime90	shimmerLocal_sma_de_amean		F0final_sma_quartile2	shimmerLocal_sma_de_qregc1
F0final_sma_de_lpc0	F0final_sma_quartile1	shimmerLocal_sma_amean		pcm_Mag_harmonicity_sma_peakRangeRel	audSpec_Rfilt_sma[1]_qregc2	jitterLocal_sma_de_quartile1		mfcc_sma[2]_linregerrQ	pcm_Mag_spectralKurtosis_sma_rqmean	pcm_Mag_harmonicity_sma_linregc2		mfcc_sma[2]_linregc2	pcm_RMSenergy_sma_qregc3	mfcc_sma[1]_linregc2		jitterLocal_sma_quartile1	F0final_sma_de_linregc1		jitterLocal_sma_de_minPos	shimmerLocal_sma_de_linregc1		F0final_sma_quartile3	shimmerLocal_sma_de_percentile99.0
jitterLocal_sma_de_posamean	F0final_sma_quartile2	shimmerLocal_sma_flatness		pcm_Mag_harmonicity_sma_peakMeanAbs	audSpec_Rfilt_sma[3]_linregc1	jitterLocal_sma_de_iqr1-2		mfcc_sma[2]_qregerrQ	pcm_Mag_spectralKurtosis_sma_meanFallingSlope	mfcc_sma[1]_amean		mfcc_sma[2]_qregc3	audSpec_Rfilt_sma[1]_meanFallingSlope	mfcc_sma[2]_peakMeanAbs		jitterLocal_sma_iqr2-3	jitterLocal_sma_de_posamean		jitterLocal_sma_de_lpc0	shimmerLocal_sma_de_skewness		F0final_sma_iqr1-2	shimmerLocal_sma_de_skewness
shimmerLocal_sma_de_linregc1	F0final_sma_quartile3	shimmerLocal_sma_linregerrQ		mfcc_sma[1]_peakDistStddev	audSpec_Rfilt_sma[14]_minRangeRel	shimmerLocal_sma_de_posamean		mfcc_sma[3]_peakMeanRel	pcm_Mag_spectralSlope_sma_peakMeanAbs	mfcc_sma[1]_rqmean		mfcc_sma[3]_linregc2	audSpec_Rfilt_sma[1]_linregc1	mfcc_sma[3]_linregc2		jitterLocal_sma_lpgain	jitterLocal_sma_de_maxPos		audspec_lengthL1norm_sma_amean	audspec_lengthL1norm_sma_rqmean		F0final_sma_percentile99.0	audspec_lengthL1norm_sma_amean
shimmerLocal_sma_de_skewness	F0final_sma_iqr1-2	shimmerLocal_sma_quartile2		mfcc_sma[1]_peakMeanAbs	audSpec_Rfilt_sma[22]_qregc1	shimmerLocal_sma_de_minPos		mfcc_sma[3]_linregc2	mfcc_sma[1]_rqmean	mfcc_sma[1]_stddevRisingSlope		mfcc_sma[4]_amean	audSpec_Rfilt_sma[2]_stddevFallingSlope	mfcc_sma[4]_amean		jitterLocal_sma_lpc3	jitterLocal_sma_de_iqr1-2		audspec_lengthL1norm_sma_rqmean	audspec_lengthL1norm_sma_meanRisingSlope		F0final_sma_skewness	audspec_lengthL1norm_sma_rqmean
shimmerLocal_sma_de_upleveltime75	F0final_sma_skewness	shimmerLocal_sma_iqr2-3		mfcc_sma[1]_meanFallingSlope	audSpec_Rfilt_sma[23]_peakMeanRel	audspec_lengthL1norm_sma_linregc2		mfcc_sma[4]_linregc2	mfcc_sma[1]_meanRisingSlope	mfcc_sma[1]_linregerrQ		mfcc_sma[4]_rqmean	audSpec_Rfilt_sma[8]_qregc1	mfcc_sma[4]_peakMeanAbs		shimmerLocal_sma_quartile1	jitterLocal_sma_de_lpgain		audspec_lengthL1norm_sma_peakRangeAbs	audspec_lengthL1norm_sma_qregerrQ		F0final_sma_upleveltime25	audspec_lengthL1norm_sma_linregc2
audspec_lengthL1norm_sma_amean	F0final_sma_upleveltime25	F0final_sma_de_qregc3		mfcc_sma[1]_qregc3	pcm_Mag_fband1000-22000_sma_peakRangeAbs	audspec_lengthL1norm_sma_qregc3		mfcc_sma[10]_amean	mfcc_sma[2]_linregc2	mfcc_sma[2]_amean		mfcc_sma[4]_qregc3	audSpec_Rfilt_sma[11]_meanFallingSlope	mfcc_sma[5]_peakMeanRel		shimmerLocal_sma_iqr1-3	shimmerLocal_sma_de_amean		audspec_lengthL1norm_sma_minRangeRel	audSpec_Rfilt_sma[1]_meanFallingSlope		F0final_sma_upleveltime50	pcm_RMSenergy_sma_amean
audspec_lengthL1norm_sma_rqmean	F0final_sma_upleveltime50	F0final_sma_de_qregerrQ		mfcc_sma[2]_linregerrQ	pcm_Mag_fband1000-22000_sma_meanRisingSlope	audSpec_Rfilt_sma[0]_linregc2		mfcc_sma[10]_peakDistStddev	mfcc_sma[3]_amean	mfcc_sma[2]_rqmean		mfcc_sma[5]_amean	audSpec_Rfilt_sma[14]_amean	mfcc_sma[5]_linregc2		shimmerLocal_sma_percentile1.0	shimmerLocal_sma_de_percentile99.0		audspec_lengthL1norm_sma_meanRisingSlope	audSpec_Rfilt_sma[2]_qregc2		jitterLocal_sma_quartile1	audSpec_Rfilt_sma[0]_peakMeanMeanDist
audspec_lengthL1norm_sma_peakRangeAbs	jitterLocal_sma_quartile1	F0final_sma_de_quartile2		mfcc_sma[4]_rqmean	pcm_Mag_spectralRollOff90.0_sma_peakMeanMeanDist	audSpec_Rfilt_sma[0]_centroid		mfcc_sma[11]_amean	mfcc_sma[3]_peakMeanRel	mfcc_sma[2]_peakMeanMeanDist		mfcc_sma[5]_peakMeanAbs	audSpec_Rfilt_sma[16]_qregc2	mfcc_sma[8]_amean		shimmerLocal_sma_upleveltime50	audspec_lengthL1norm_sma_amean		audspec_lengthL1norm_sma_linregc1	audSpec_Rfilt_sma[4]_qregc2		jitterLocal_sma_quartile3	audSpec_Rfilt_sma[1]_linregc1
audspec_lengthL1norm_sma_peakMeanAbs	jitterLocal_sma_quartile3	F0final_sma_de_pctlrange0-1		mfcc_sma[5]_meanFallingSlope	pcm_Mag_spectralCentroid_sma_flatness	audSpec_Rfilt_sma[5]_peakMeanRel		mfcc_sma[13]_peakMeanRel	mfcc_sma[4]_peakRangeRel	mfcc_sma[2]_linregc2		mfcc_sma[5]_peakMeanRel	audSpec_Rfilt_sma[24]_meanPeakDist	mfcc_sma[12]_amean		F0final_sma_de_stddev	audspec_lengthL1norm_sma_rqmean		audspec_lengthL1norm_sma_linregerrQ	audSpec_Rfilt_sma[8]_qregc2		jitterLocal_sma_iqr1-2	audSpec_Rfilt_sma[1]_linregc2
audspec_lengthL1norm_sma_meanRisingSlope	jitterLocal_sma_iqr2-3	F0final_sma_de_risetime		mfcc_sma[8]_peakMeanRel	pcm_Mag_spectralSkewness_sma_qregc1	audSpec_Rfilt_sma[6]_minRangeRel		audspec_lengthL1norm_sma_de_meanFallingSlope	mfcc_sma[4]_peakMeanMeanDist	mfcc_sma[3]_amean		mfcc_sma[5]_linregc2	pcm_Mag_fband1000-22000_sma_linregc2	mfcc_sma[12]_rqmean		jitterLocal_sma_de_posamean	audspec_lengthL1norm_sma_peakMeanAbs		pcm_RMSenergy_sma_peakRangeAbs	audSpec_Rfilt_sma[8]_qregc3		jitterLocal_sma_iqr1-3	audSpec_Rfilt_sma[4]_qregc1
audspec_lengthL1norm_sma_linregc2	jitterLocal_sma_iqr1-3	jitterLocal_sma_de_posamean		mfcc_sma[9]_peakMeanAbs	pcm_Mag_spectralSkewness_sma_centroid	audSpec_Rfilt_sma[13]_minRangeRel		pcm_RMSenergy_sma_de_stddevFallingSlope	mfcc_sma[6]_meanRisingSlope	mfcc_sma[3]_peakMeanRel		mfcc_sma[5]_centroid	pcm_Mag_spectralFlux_sma_rqmean	mfcc_sma[12]_qregc3		jitterLocal_sma_de_iqr1-2	audspec_lengthL1norm_sma_linregerrQ		pcm_RMSenergy_sma_centroid	audSpec_Rfilt_sma[14]_minRangeRel		shimmerLocal_sma_quartile1	audSpec_Rfilt_sma[5]_meanRisingSlope
audspec_lengthL1norm_sma_qregerrQ	jitterLocal_sma_leftctime	jitterLocal_sma_de_quartile2		mfcc_sma[9]_peakMeanMeanDist	pcm_Mag_spectralSlope_sma_linregc2	audSpec_Rfilt_sma[14]_minRangeRel		audSpec_Rfilt_sma_de[15]_peakMeanRel	mfcc_sma[7]_peakMeanAbs	mfcc_sma[3]_linregc2		mfcc_sma[6]_meanPeakDist	pcm_Mag_spectralFlux_sma_peakRangeAbs	mfcc_sma[14]_peakMeanRel		shimmerLocal_sma_de_percentile99.0	audspec_lengthL1norm_sma_centroid		audSpec_Rfilt_sma[0]_linregc2	pcm_Mag_fband1000-22000_sma_meanRisingSlope		shimmerLocal_sma_iqr1-3	audSpec_Rfilt_sma[5]_qregc2
pcm_RMSenergy_sma_amean	shimmerLocal_sma_quartile1	jitterLocal_sma_de_iqr1-3		mfcc_sma[10]_peakMeanRel	pcm_Mag_spectralSlope_sma_qregc3	audSpec_Rfilt_sma[22]_qregc1		audSpec_Rfilt_sma_de[21]_flatness	mfcc_sma[7]_linregc2	mfcc_sma[4]_peakRangeRel		mfcc_sma[6]_minRangeRel	pcm_Mag_spectralFlux_sma_stddevFallingSlope	mfcc_sma[14]_qregc3		audspec_lengthL1norm_sma_peakRangeAbs	pcm_RMSenergy_sma_amean		audSpec_Rfilt_sma[7]_meanRisingSlope	pcm_Mag_fband1000-22000_sma_linregc2		shimmerLocal_sma_upleveltime50	audSpec_Rfilt_sma[20]_qregc2
audSpec_Rfilt_sma[1]_linregc1	shimmerLocal_sma_iqr1-3	shimmerLocal_sma_de_posamean		mfcc_sma[11]_peakMeanAbs	mfcc_sma[1]_peakMeanAbs	audSpec_Rfilt_sma[23]_flatness		audSpec_Rfilt_sma_de[25]_meanRisingSlope	mfcc_sma[9]_stddevFallingSlope	mfcc_sma[4]_peakMeanAbs		mfcc_sma[7]_peakMeanAbs	pcm_Mag_spectralFlux_sma_qregerrQ	audspec_lengthL1norm_sma_de_peakMeanMeanDist		audspec_lengthL1norm_sma_meanRisingSlope	pcm_RMSenergy_sma_linregc2		audSpec_Rfilt_sma[24]_minRangeRel	pcm_Mag_spectralRollOff75.0_sma_peakMeanAbs		F0final_sma_de_quartile1	audSpec_Rfilt_sma[22]_linregc2
audSpec_Rfilt_sma[1]_linregc2	shimmerLocal_sma_skewness	shimmerLocal_sma_de_minPos		mfcc_sma[12]_peakDistStddev	mfcc_sma[1]_centroid	audSpec_Rfilt_sma[24]_meanRisingSlope		pcm_Mag_fband1000-22000_sma_de_peakRangeAbs	mfcc_sma[10]_amean	mfcc_sma[4]_centroid		mfcc_sma[8]_qregc3	pcm_Mag_spectralEntropy_sma_linregc2	audSpec_Rfilt_sma_de[25]_flatness		audspec_lengthL1norm_sma_stddevFallingSlope	audSpec_Rfilt_sma[0]_qregc1		audSpec_Rfilt_sma[25]_peakMeanAbs	pcm_Mag_spectralFlux_sma_rqmean		jitterLocal_sma_de_posamean	audSpec_Rfilt_sma[25]_peakRangeRel
audSpec_Rfilt_sma[1]_qregc2	F0final_sma_de_linregerrQ	shimmerLocal_sma_de_quartile3		mfcc_sma[12]_peakMeanRel	mfcc_sma[3]_peakMeanAbs	pcm_Mag_fband250-650_sma_qregc1		pcm_Mag_spectralRollOff50.0_sma_de_minRangeRel	mfcc_sma[10]_qregc3	mfcc_sma[5]_flatness		mfcc_sma[10]_stddevRisingSlope	pcm_Mag_spectralKurtosis_sma_peakDistStddev	pcm_Mag_spectralSkewness_sma_de_flatness		audspec_lengthL1norm_sma_qregerrQ	audSpec_Rfilt_sma[1]_meanRisingSlope		pcm_Mag_fband250-650_sma_meanFallingSlope	pcm_Mag_spectralFlux_sma_peakMeanAbs		jitterLocal_sma_de_iqr1-2	pcm_Mag_spectralRollOff75.0_sma_peakMeanAbs
audSpec_Rfilt_sma[3]_qregc2	jitterLocal_sma_de_posamean	shimmerLocal_sma_de_percentile99.0		mfcc_sma[13]_stddevRisingSlope	mfcc_sma[3]_meanRisingSlope	pcm_Mag_fband250-650_sma_qregc2		pcm_Mag_spectralEntropy_sma_de_posamean	mfcc_sma[11]_rqmean	mfcc_sma[5]_peakMeanRel		mfcc_sma[12]_amean	pcm_Mag_harmonicity_sma_linregc2	pcm_Mag_harmonicity_sma_de_rqmean		audspec_lengthL1norm_sma_centroid	audSpec_Rfilt_sma[1]_qregc2		pcm_Mag_fband250-650_sma_stddevFallingSlope	pcm_Mag_spectralFlux_sma_qregerrQ		jitterLocal_sma_de_percentile99.0	pcm_Mag_spectralRollOff75.0_sma_linregc1
audSpec_Rfilt_sma[8]_qregc1	jitterLocal_sma_de_iqr1-2	audspec_lengthL1norm_sma_amean		mfcc_sma[13]_qregc2	mfcc_sma[3]_stddevRisingSlope	pcm_Mag_fband1000-22000_sma_peakRangeAbs		pcm_Mag_spectralEntropy_sma_de_peakMeanRel	mfcc_sma[13]_amean	mfcc_sma[5]_qregc3		mfcc_sma[12]_meanPeakDist	mfcc_sma[1]_amean	mfcc_sma_de[1]_rqmean		pcm_RMSenergy_sma_peakRangeAbs	audSpec_Rfilt_sma[2]_qregc2		pcm_Mag_fband1000-22000_sma_qregc3	pcm_Mag_spectralCentroid_sma_qregc3		audspec_lengthL1norm_sma_peakMeanAbs	pcm_Mag_spectralRollOff90.0_sma_peakMeanRel
audSpec_Rfilt_sma[14]_minRangeRel	shimmerLocal_sma_de_posamean	audspec_lengthL1norm_sma_peakRangeAbs		mfcc_sma[14]_stddevFallingSlope	mfcc_sma[4]_flatness	pcm_Mag_fband1000-22000_sma_peakMeanRel		pcm_Mag_spectralEntropy_sma_de_meanRisingSlope	mfcc_sma[13]_linregc2	mfcc_sma[10]_linregc2		mfcc_sma[12]_peakRangeAbs	mfcc_sma[1]_peakMeanAbs	mfcc_sma_de[1]_peakDistStddev		pcm_zcr_sma_qregc2	audSpec_Rfilt_sma[14]_minRangeRel		pcm_Mag_spectralRollOff50.0_sma_flatness	pcm_Mag_spectralSkewness_sma_qregc3		audspec_lengthL1norm_sma_peakMeanMeanDist	pcm_Mag_spectralFlux_sma_rqmean
audSpec_Rfilt_sma[15]_centroid	audspec_lengthL1norm_sma_peakRangeAbs	audspec_lengthL1norm_sma_peakMeanAbs		audspec_lengthL1norm_sma_de_posamean	mfcc_sma[4]_peakMeanRel	pcm_Mag_spectralRollOff90.0_sma_peakMeanMeanDist		pcm_Mag_spectralEntropy_sma_de_meanFallingSlope	mfcc_sma[14]_amean	mfcc_sma[12]_amean		mfcc_sma[12]_peakMeanAbs	mfcc_sma[1]_meanRisingSlope	mfcc_sma_de[1]_peakMeanMeanDist		audSpec_Rfilt_sma[7]_flatness	audSpec_Rfilt_sma[15]_linregc1		pcm_Mag_spectralRollOff75.0_sma_qregc1	pcm_Mag_harmonicity_sma_linregc2		audspec_lengthL1norm_sma_linregerrQ	pcm_Mag_spectralFlux_sma_qregerrQ
audSpec_Rfilt_sma[22]_qregc1	audspec_lengthL1norm_sma_peakMeanMeanDist	audspec_lengthL1norm_sma_qregc3		audspec_lengthL1norm_sma_de_peakMeanMeanDist	mfcc_sma[8]_qregc2	pcm_Mag_spectralEntropy_sma_flatness		pcm_Mag_spectralSkewness_sma_de_meanRisingSlope	mfcc_sma[14]_stddevRisingSlope	mfcc_sma[14]_peakMeanAbs		mfcc_sma[12]_qregc3	mfcc_sma[2]_rqmean	mfcc_sma_de[1]_meanRisingSlope		audSpec_Rfilt_sma[11]_minRangeRel	audSpec_Rfilt_sma[22]_meanFallingSlope		pcm_Mag_spectralRollOff90.0_sma_peakMeanRel	mfcc_sma[1]_rqmean		audspecRasta_lengthL1norm_sma_qregc1	pcm_Mag_spectralEntropy_sma_peakMeanMeanDist
audSpec_Rfilt_sma[24]_peakRangeRel	audspec_lengthL1norm_sma_linregerrQ	audspec_lengthL1norm_sma_qregerrQ		audspec_lengthL1norm_sma_de_meanFallingSlope	mfcc_sma[9]_peakMeanRel	pcm_Mag_spectralVariance_sma_meanPeakDist		pcm_Mag_spectralSlope_sma_de_meanRisingSlope	audspec_lengthL1norm_sma_de_posamean	mfcc_sma[14]_meanRisingSlope		mfcc_sma[14]_peakMeanRel	mfcc_sma[3]_amean	mfcc_sma_de[3]_meanPeakDist		pcm_Mag_fband250-650_sma_peakMeanMeanDist	audSpec_Rfilt_sma[24]_peakRangeRel		pcm_Mag_spectralFlux_sma_peakMeanAbs	mfcc_sma[1]_peakMeanAbs		pcm_RMSenergy_sma_peakMeanMeanDist	pcm_Mag_spectralSkewness_sma_qregc1
audSpec_Rfilt_sma[24]_linregc2	audspec_lengthL1norm_sma_qregerrQ	audSpec_Rfilt_sma[0]_linregc1		audSpec_Rfilt_sma_de[18]_minRangeRel	mfcc_sma[11]_peakMeanAbs	pcm_Mag_spectralVariance_sma_qregc2		mfcc_sma_de[1]_meanPeakDist	pcm_Mag_fband1000-22000_sma_de_meanRisingSlope	mfcc_sma[14]_stddevRisingSlope		pcm_RMSenergy_sma_de_meanFallingSlope	mfcc_sma[4]_peakMeanRel	mfcc_sma_de[3]_peakDistStddev		pcm_Mag_fband250-650_sma_linregc1	pcm_Mag_fband1000-22000_sma_peakRangeAbs		pcm_Mag_spectralFlux_sma_qregc2	mfcc_sma[1]_qregc3		pcm_zcr_sma_qregc2	pcm_Mag_spectralSlope_sma_stddevFallingSlope
pcm_Mag_fband1000-22000_sma_meanRisingSlope	pcm_RMSenergy_sma_peakRangeAbs	audSpec_Rfilt_sma[0]_linregc2		audSpec_Rfilt_sma_de[24]_peakMeanRel	mfcc_sma[11]_peakMeanRel	pcm_Mag_spectralSkewness_sma_peakMeanMeanDist		mfcc_sma_de[2]_peakMeanAbs	pcm_Mag_spectralRollOff25.0_sma_de_peakRangeRel	mfcc_sma[14]_linregerrQ		audSpec_Rfilt_sma_de[0]_peakDistStddev	mfcc_sma[4]_linregerrQ	mfcc_sma_de[11]_peakMeanAbs		pcm_Mag_fband250-650_sma_qregc3	pcm_Mag_fband1000-22000_sma_meanRisingSlope		pcm_Mag_spectralSlope_sma_stddevRisingSlope	mfcc_sma[2]_amean		audSpec_Rfilt_sma[1]_centroid	pcm_Mag_spectralSlope_sma_linregc2
pcm_Mag_spectralRollOff75.0_sma_peakMeanAbs	pcm_zcr_sma_meanFallingSlope	audSpec_Rfilt_sma[1]_meanFallingSlope		audSpec_Rfilt_sma_de[25]_peakRangeRel	mfcc_sma[13]_amean	pcm_Mag_spectralSkewness_sma_minRangeRel		mfcc_sma_de[2]_meanRisingSlope	pcm_Mag_spectralRollOff75.0_sma_de_peakRangeAbs	audspec_lengthL1norm_sma_de_peakMeanAbs		audSpec_Rfilt_sma_de[6]_peakMeanMeanDist	mfcc_sma[5]_qregc1			pcm_Mag_fband1000-22000_sma_stddevFallingSlope	pcm_Mag_fband1000-22000_sma_linregerrQ		pcm_Mag_harmonicity_sma_rqmean	mfcc_sma[2]_qregc3		audSpec_Rfilt_sma[11]_minRangeRel	pcm_Mag_harmonicity_sma_peakMeanAbs
pcm_Mag_spectralRollOff90.0_sma_linregc1	audSpec_Rfilt_sma[0]_centroid	audSpec_Rfilt_sma[1]_linregc1		pcm_Mag_fband1000-22000_sma_de_peakMeanAbs	mfcc_sma[14]_peakMeanMeanDist	pcm_Mag_spectralKurtosis_sma_qregc2		mfcc_sma_de[4]_peakDistStddev	pcm_Mag_spectralRollOff75.0_sma_de_peakRangeRel	audspec_lengthL1norm_sma_de_meanRisingSlope		audSpec_Rfilt_sma_de[18]_stddevFallingSlope	mfcc_sma[7]_meanRisingSlope			pcm_Mag_fband1000-22000_sma_linregc1	pcm_Mag_spectralRollOff50.0_sma_qregc3		pcm_Mag_harmonicity_sma_peakRangeAbs	mfcc_sma[2]_centroid		audSpec_Rfilt_sma[20]_qregc2	mfcc_sma[1]_rqmean
pcm_Mag_spectralFlux_sma_rqmean	audSpec_Rfilt_sma[7]_flatness	audSpec_Rfilt_sma[14]_minRangeRel		pcm_Mag_spectralRollOff75.0_sma_de_meanPeakDist	mfcc_sma[14]_linregerrQ	pcm_Mag_harmonicity_sma_amean		mfcc_sma_de[5]_meanPeakDist	pcm_Mag_spectralFlux_sma_de_posamean	pcm_Mag_fband1000-22000_sma_de_peakMeanAbs		audSpec_Rfilt_sma_de[22]_peakMeanAbs	mfcc_sma[7]_linregc1			pcm_Mag_spectralRollOff25.0_sma_qregc1	pcm_Mag_spectralRollOff50.0_sma_centroid		pcm_Mag_harmonicity_sma_peakMeanAbs	mfcc_sma[3]_amean		audSpec_Rfilt_sma[24]_minRangeRel	mfcc_sma[1]_qregc3
pcm_Mag_spectralFlux_sma_qregerrQ	audSpec_Rfilt_sma[11]_minRangeRel	audSpec_Rfilt_sma[18]_meanFallingSlope		pcm_Mag_spectralSkewness_sma_de_minRangeRel	audspec_lengthL1norm_sma_de_peakRangeAbs	mfcc_sma[1]_flatness		mfcc_sma_de[8]_stddevFallingSlope	pcm_Mag_spectralFlux_sma_de_rqmean	pcm_Mag_spectralRollOff25.0_sma_de_minRangeRel		audSpec_Rfilt_sma_de[23]_minRangeRel	mfcc_sma[7]_linregc2			pcm_Mag_spectralFlux_sma_peakMeanAbs	pcm_Mag_spectralRollOff75.0_sma_qregc3		pcm_Mag_harmonicity_sma_meanFallingSlope	mfcc_sma[3]_peakMeanRel		pcm_Mag_fband250-650_sma_qregc3	mfcc_sma[1]_centroid
pcm_Mag_spectralCentroid_sma_qregc3	audSpec_Rfilt_sma[20]_qregc2	pcm_Mag_fband1000-22000_sma_qregc3		pcm_Mag_spectralSlope_sma_de_peakMeanAbs	pcm_zcr_sma_de_peakMeanRel	mfcc_sma[1]_rqmean		mfcc_sma_de[12]_meanPeakDist	pcm_Mag_spectralSkewness_sma_de_meanRisingSlope	pcm_Mag_spectralRollOff75.0_sma_de_flatness		audSpec_Rfilt_sma_de[24]_peakMeanAbs	mfcc_sma[8]_minRangeRel			pcm_Mag_spectralEntropy_sma_meanFallingSlope	pcm_Mag_spectralEntropy_sma_flatness		pcm_Mag_harmonicity_sma_linregc2	mfcc_sma[4]_peakMeanMeanDist		pcm_Mag_fband250-650_sma_qregerrQ	mfcc_sma[3]_peakMeanRel
pcm_Mag_spectralEntropy_sma_flatness	audSpec_Rfilt_sma[24]_minRangeRel	pcm_Mag_spectralRollOff90.0_sma_peakMeanMeanDist		pcm_Mag_harmonicity_sma_de_peakRangeAbs	audSpec_Rfilt_sma_de[1]_meanRisingSlope	mfcc_sma[1]_peakMeanAbs		mfcc_sma_de[14]_peakMeanAbs	mfcc_sma_de[1]_flatness	pcm_Mag_spectralRollOff75.0_sma_de_peakRangeAbs		pcm_Mag_fband250-650_sma_de_meanFallingSlope	mfcc_sma[11]_peakMeanMeanDist			pcm_Mag_spectralSkewness_sma_minRangeRel	pcm_Mag_spectralEntropy_sma_peakMeanMeanDist		pcm_Mag_harmonicity_sma_linregerrQ	mfcc_sma[4]_peakMeanRel		pcm_Mag_fband1000-22000_sma_qregc2	mfcc_sma[4]_rqmean
pcm_Mag_spectralEntropy_sma_peakMeanMeanDist	audSpec_Rfilt_sma[25]_peakMeanAbs	pcm_Mag_spectralEntropy_sma_linregc1		mfcc_sma_de[2]_meanRisingSlope	audSpec_Rfilt_sma_de[3]_peakRangeRel	mfcc_sma[1]_qregc3		mfcc_sma_de[14]_peakMeanMeanDist	mfcc_sma_de[1]_peakRangeRel	pcm_Mag_spectralEntropy_sma_de_meanRisingSlope		pcm_Mag_spectralFlux_sma_de_minRangeRel	mfcc_sma[12]_rqmean			pcm_Mag_spectralKurtosis_sma_stddevFallingSlope	pcm_Mag_spectralEntropy_sma_stddevRisingSlope		mfcc_sma[1]_rqmean	mfcc_sma[5]_amean		pcm_Mag_fband1000-22000_sma_qregc3	mfcc_sma[4]_peakMeanMeanDist
pcm_Mag_spectralSkewness_sma_qregc1	pcm_Mag_fband250-650_sma_stddevFallingSlope	pcm_Mag_spectralSkewness_sma_qregc1		mfcc_sma_de[7]_meanPeakDist	audSpec_Rfilt_sma_de[5]_peakRangeRel	mfcc_sma[2]_peakMeanMeanDist		mfcc_sma_de[14]_meanRisingSlope	mfcc_sma_de[4]_posamean	pcm_Mag_spectralEntropy_sma_de_meanFallingSlope		pcm_Mag_spectralEntropy_sma_de_flatness	mfcc_sma[13]_peakRangeAbs			pcm_Mag_spectralSlope_sma_qregc2	pcm_Mag_spectralEntropy_sma_centroid		mfcc_sma[1]_peakRangeAbs	mfcc_sma[6]_meanRisingSlope		pcm_Mag_spectralFlux_sma_peakRangeAbs	mfcc_sma[4]_linregc2
pcm_Mag_spectralSlope_sma_rqmean	pcm_Mag_fband1000-22000_sma_linregc1	pcm_Mag_spectralSkewness_sma_qregc3		mfcc_sma_de[7]_meanRisingSlope	audSpec_Rfilt_sma_de[5]_minRangeRel	mfcc_sma[2]_peakMeanRel		mfcc_sma_de[14]_meanFallingSlope	mfcc_sma_de[4]_peakMeanMeanDist	pcm_Mag_spectralSkewness_sma_de_meanRisingSlope		pcm_Mag_spectralSlope_sma_de_peakRangeAbs	mfcc_sma[14]_rqmean			pcm_Mag_harmonicity_sma_amean	pcm_Mag_spectralVariance_sma_peakMeanRel		mfcc_sma[1]_peakMeanAbs	mfcc_sma[6]_stddevRisingSlope		pcm_Mag_spectralFlux_sma_peakMeanMeanDist	mfcc_sma[10]_rqmean
mfcc_sma[1]_rqmean	pcm_Mag_fband1000-22000_sma_qregc3	pcm_Mag_harmonicity_sma_peakMeanAbs		mfcc_sma_de[9]_peakDistStddev	audSpec_Rfilt_sma_de[7]_peakRangeRel	mfcc_sma[13]_meanRisingSlope			mfcc_sma_de[8]_posamean	mfcc_sma_de[1]_flatness		pcm_Mag_harmonicity_sma_de_posamean	mfcc_sma[14]_peakMeanAbs			pcm_Mag_harmonicity_sma_peakMeanAbs	pcm_Mag_spectralSkewness_sma_meanRisingSlope		mfcc_sma[1]_meanRisingSlope	mfcc_sma[7]_amean		pcm_Mag_spectralFlux_sma_qregc3	mfcc_sma[12]_amean
mfcc_sma[1]_qregc3	pcm_Mag_spectralRollOff90.0_sma_peakMeanRel	pcm_Mag_harmonicity_sma_linregc2		mfcc_sma_de[14]_peakRangeAbs	audSpec_Rfilt_sma_de[15]_peakMeanRel	mfcc_sma[14]_peakMeanAbs			mfcc_sma_de[9]_rqmean	mfcc_sma_de[1]_posamean		pcm_Mag_harmonicity_sma_de_meanFallingSlope	mfcc_sma[14]_peakMeanRel			mfcc_sma[1]_flatness	pcm_Mag_spectralSkewness_sma_qregc1		mfcc_sma[1]_linregc2	mfcc_sma[7]_linregc2		pcm_Mag_spectralCentroid_sma_qregc2	mfcc_sma[12]_rqmean
mfcc_sma[2]_amean	pcm_Mag_spectralFlux_sma_linregerrQ	pcm_Mag_harmonicity_sma_linregerrQ			audSpec_Rfilt_sma_de[21]_minRangeRel	mfcc_sma[14]_meanRisingSlope			mfcc_sma_de[12]_flatness	mfcc_sma_de[2]_rqmean		mfcc_sma_de[1]_peakRangeAbs	mfcc_sma[14]_qregc2			mfcc_sma[1]_rqmean	pcm_Mag_spectralKurtosis_sma_rqmean		mfcc_sma[2]_rqmean	mfcc_sma[8]_peakMeanMeanDist		pcm_Mag_spectralVariance_sma_qregc1	mfcc_sma[12]_peakMeanMeanDist
mfcc_sma[2]_peakRangeRel	pcm_Mag_spectralCentroid_sma_qregc1	mfcc_sma[1]_rqmean			pcm_Mag_spectralRollOff75.0_sma_de_peakMeanAbs	mfcc_sma[14]_linregerrQ			mfcc_sma_de[13]_stddevFallingSlope	mfcc_sma_de[2]_peakMeanAbs		mfcc_sma_de[1]_stddevRisingSlope	mfcc_sma[14]_qregc3			mfcc_sma[2]_rqmean	pcm_Mag_spectralKurtosis_sma_stddevFallingSlope		mfcc_sma[4]_amean	mfcc_sma[13]_amean		pcm_Mag_spectralSkewness_sma_peakMeanAbs	mfcc_sma[13]_amean
mfcc_sma[3]_peakMeanRel	pcm_Mag_spectralCentroid_sma_qregc2	mfcc_sma[1]_peakDistStddev			pcm_Mag_spectralRollOff75.0_sma_de_stddevRisingSlope	audspec_lengthL1norm_sma_de_meanRisingSlope			mfcc_sma_de[14]_stddevFallingSlope	mfcc_sma_de[3]_peakMeanRel		mfcc_sma_de[2]_meanRisingSlope	pcm_RMSenergy_sma_de_meanRisingSlope			mfcc_sma[2]_meanFallingSlope	pcm_Mag_spectralKurtosis_sma_qregc2		mfcc_sma[4]_peakMeanRel	mfcc_sma[14]_peakMeanAbs		pcm_Mag_harmonicity_sma_rqmean	mfcc_sma[14]_amean
mfcc_sma[4]_amean	pcm_Mag_spectralSlope_sma_stddevRisingSlope	mfcc_sma[1]_peakMeanAbs			pcm_Mag_spectralFlux_sma_de_rqmean	audspec_lengthL1norm_sma_de_meanFallingSlope				mfcc_sma_de[11]_meanPeakDist		mfcc_sma_de[4]_minRangeRel	pcm_RMSenergy_sma_de_stddevRisingSlope			mfcc_sma[2]_linregerrQ	pcm_Mag_spectralSlope_sma_rqmean		mfcc_sma[4]_linregc2	mfcc_sma[14]_linregc2		pcm_Mag_harmonicity_sma_peakMeanAbs	mfcc_sma[14]_peakMeanAbs
mfcc_sma[4]_peakMeanMeanDist	pcm_Mag_spectralSlope_sma_linregc1	mfcc_sma[1]_meanRisingSlope			pcm_Mag_spectralFlux_sma_de_meanRisingSlope	audSpec_Rfilt_sma_de[1]_peakMeanRel				mfcc_sma_de[14]_rqmean		mfcc_sma_de[5]_peakMeanMeanDist	pcm_Mag_spectralFlux_sma_de_posamean			mfcc_sma[3]_peakMeanMeanDist	mfcc_sma[1]_rqmean		mfcc_sma[5]_amean	audSpec_Rfilt_sma_de[0]_posamean		pcm_Mag_harmonicity_sma_linregc2	mfcc_sma[14]_peakMeanMeanDist
mfcc_sma[4]_peakMeanRel	pcm_Mag_harmonicity_sma_peakMeanAbs	mfcc_sma[2]_amean			pcm_Mag_spectralEntropy_sma_de_flatness	audSpec_Rfilt_sma_de[1]_minRangeRel				mfcc_sma_de[14]_meanPeakDist		mfcc_sma_de[12]_minRangeRel	mfcc_sma_de[2]_flatness			mfcc_sma[4]_qregc3	mfcc_sma[1]_linregc1		mfcc_sma[5]_peakMeanAbs	pcm_Mag_fband1000-22000_sma_de_posamean		mfcc_sma[1]_rqmean	mfcc_sma[14]_peakMeanRel
mfcc_sma[4]_linregc2	pcm_Mag_harmonicity_sma_peakMeanMeanDist	mfcc_sma[2]_linregc2			pcm_Mag_spectralEntropy_sma_de_peakRangeRel	pcm_Mag_spectralRollOff75.0_sma_de_meanFallingSlope				mfcc_sma_de[14]_meanRisingSlope			mfcc_sma_de[2]_stddevRisingSlope			mfcc_sma[5]_meanFallingSlope	mfcc_sma[2]_linregc2		mfcc_sma[5]_peakMeanRel	pcm_Mag_fband1000-22000_sma_de_peakMeanMeanDist		mfcc_sma[1]_peakDistStddev	mfcc_sma[14]_qregerrQ
mfcc_sma[4]_linregerrQ	pcm_Mag_harmonicity_sma_linregc2	mfcc_sma[3]_amean			pcm_Mag_spectralEntropy_sma_de_meanFallingSlope	pcm_Mag_spectralEntropy_sma_de_minRangeRel							mfcc_sma_de[3]_peakMeanMeanDist			mfcc_sma[7]_qregc2	mfcc_sma[3]_peakDistStddev		mfcc_sma[6]_rqmean	pcm_Mag_spectralFlux_sma_de_posamean		mfcc_sma[1]_peakMeanAbs	mfcc_sma[14]_centroid
mfcc_sma[5]_centroid	mfcc_sma[1]_flatness	mfcc_sma[4]_peakMeanAbs			pcm_Mag_spectralKurtosis_sma_de_posamean	pcm_Mag_spectralSkewness_sma_de_posamean							mfcc_sma_de[4]_peakRangeAbs			mfcc_sma[8]_centroid	mfcc_sma[3]_peakMeanRel		mfcc_sma[6]_centroid	pcm_Mag_spectralFlux_sma_de_rqmean		mfcc_sma[1]_meanRisingSlope	audspec_lengthL1norm_sma_de_peakRangeAbs
mfcc_sma[7]_linregc2	mfcc_sma[1]_rqmean	mfcc_sma[4]_peakMeanRel			pcm_Mag_spectralSlope_sma_de_peakMeanMeanDist	pcm_Mag_spectralKurtosis_sma_de_rqmean							mfcc_sma_de[4]_meanFallingSlope			mfcc_sma[9]_meanPeakDist	mfcc_sma[3]_meanRisingSlope		mfcc_sma[8]_qregc3	pcm_Mag_spectralKurtosis_sma_de_peakDistStddev		mfcc_sma[2]_linregc2	audSpec_Rfilt_sma_de[7]_minRangeRel
mfcc_sma[12]_rqmean	mfcc_sma[1]_peakDistStddev	mfcc_sma[5]_peakMeanRel			mfcc_sma_de[1]_flatness	mfcc_sma_de[1]_peakDistStddev							mfcc_sma_de[6]_rqmean			mfcc_sma[10]_peakMeanAbs	mfcc_sma[4]_peakMeanRel		mfcc_sma[10]_amean	mfcc_sma_de[1]_flatness		mfcc_sma[3]_amean	audSpec_Rfilt_sma_de[22]_flatness
mfcc_sma[14]_peakRangeRel	mfcc_sma[1]_peakRangeAbs	mfcc_sma[5]_linregc2			mfcc_sma_de[2]_peakMeanAbs	mfcc_sma_de[1]_peakMeanMeanDist							mfcc_sma_de[11]_peakMeanAbs			mfcc_sma[10]_peakMeanRel	mfcc_sma[5]_rqmean		mfcc_sma[10]_linregc2	mfcc_sma_de[1]_rqmean		mfcc_sma[3]_peakMeanMeanDist	pcm_Mag_spectralRollOff90.0_sma_de_meanFallingSlope
mfcc_sma[14]_peakMeanAbs	mfcc_sma[1]_peakMeanAbs	mfcc_sma[5]_qregc3			mfcc_sma_de[6]_meanFallingSlope	mfcc_sma_de[1]_meanRisingSlope							mfcc_sma_de[14]_posamean			mfcc_sma[10]_linregc2	mfcc_sma[7]_peakMeanAbs		mfcc_sma[11]_peakRangeAbs	mfcc_sma_de[1]_peakRangeRel		mfcc_sma[3]_peakMeanRel	pcm_Mag_spectralFlux_sma_de_posamean
mfcc_sma[14]_peakMeanMeanDist	mfcc_sma[1]_meanRisingSlope	mfcc_sma[5]_centroid			mfcc_sma_de[8]_meanRisingSlope	mfcc_sma_de[2]_peakDistStddev										mfcc_sma[11]_amean	mfcc_sma[7]_linregc2		mfcc_sma[12]_meanPeakDist	mfcc_sma_de[2]_stddevRisingSlope		mfcc_sma[4]_peakMeanAbs	pcm_Mag_spectralFlux_sma_de_peakRangeAbs
mfcc_sma[14]_linregerrQ	mfcc_sma[2]_rqmean	mfcc_sma[6]_rqmean			mfcc_sma_de[13]_meanRisingSlope	mfcc_sma_de[2]_peakMeanMeanDist										mfcc_sma[12]_peakDistStddev	mfcc_sma[11]_rqmean		mfcc_sma[12]_peakMeanAbs	mfcc_sma_de[7]_stddevRisingSlope		mfcc_sma[4]_linregc2	pcm_Mag_spectralFlux_sma_de_peakMeanRel
audSpec_Rfilt_sma_de[0]_posamean	mfcc_sma[2]_linregc2	mfcc_sma[8]_linregc2			mfcc_sma_de[14]_posamean	mfcc_sma_de[7]_peakMeanRel										mfcc_sma[12]_peakMeanRel	mfcc_sma[11]_linregc2		mfcc_sma[12]_qregc3	mfcc_sma_de[8]_rqmean		mfcc_sma[5]_linregc2	pcm_Mag_spectralEntropy_sma_de_peakDistStddev
audSpec_Rfilt_sma_de[1]_minRangeRel	mfcc_sma[3]_amean	mfcc_sma[8]_centroid														audspec_lengthL1norm_sma_de_posamean	mfcc_sma[13]_meanRisingSlope		mfcc_sma[12]_centroid			mfcc_sma[6]_qregc2	mfcc_sma_de[1]_flatness
audSpec_Rfilt_sma_de[7]_minRangeRel	mfcc_sma[4]_peakMeanAbs	mfcc_sma[9]_qregc1														audspec_lengthL1norm_sma_de_peakMeanMeanDist	mfcc_sma[14]_peakMeanAbs		mfcc_sma[13]_minRangeRel			mfcc_sma[7]_peakMeanAbs	mfcc_sma_de[2]_flatness
pcm_Mag_fband1000-22000_sma_de_posamean	mfcc_sma[6]_qregc2	mfcc_sma[10]_peakMeanRel														audspec_lengthL1norm_sma_de_meanFallingSlope	mfcc_sma[14]_peakMeanMeanDist		audspec_lengthL1norm_sma_de_posamean			mfcc_sma[8]_linregc2	mfcc_sma_de[2]_peakMeanAbs
pcm_Mag_fband1000-22000_sma_de_peakMeanMeanDist	mfcc_sma[8]_qregc3	mfcc_sma[12]_rqmean														pcm_RMSenergy_sma_de_stddevFallingSlope	audspec_lengthL1norm_sma_de_posamean		audspec_lengthL1norm_sma_de_peakRangeAbs			mfcc_sma[10]_amean	mfcc_sma_de[3]_peakMeanAbs
pcm_Mag_spectralFlux_sma_de_posamean	mfcc_sma[9]_peakDistStddev	mfcc_sma[12]_meanPeakDist														audSpec_Rfilt_sma_de[6]_rqmean	audspec_lengthL1norm_sma_de_minRangeRel		audspec_lengthL1norm_sma_de_peakMeanAbs			mfcc_sma[10]_peakMeanRel	mfcc_sma_de[3]_peakMeanMeanDist
pcm_Mag_spectralFlux_sma_de_rqmean	mfcc_sma[10]_amean	mfcc_sma[14]_peakMeanAbs														audSpec_Rfilt_sma_de[6]_peakMeanRel	audSpec_Rfilt_sma_de[1]_posamean		pcm_RMSenergy_sma_de_peakMeanAbs			mfcc_sma[10]_linregc2	mfcc_sma_de[4]_peakRangeAbs
pcm_Mag_spectralFlux_sma_de_peakMeanRel	mfcc_sma[10]_peakMeanRel	mfcc_sma[14]_minRangeRel														audSpec_Rfilt_sma_de[20]_flatness	audSpec_Rfilt_sma_de[1]_minRangeRel		pcm_RMSenergy_sma_de_meanFallingSlope			mfcc_sma[10]_linregerrQ	mfcc_sma_de[8]_stddevFallingSlope
pcm_Mag_spectralEntropy_sma_de_peakMeanRel	mfcc_sma[10]_linregc1	mfcc_sma[14]_meanRisingSlope														audSpec_Rfilt_sma_de[21]_flatness	audSpec_Rfilt_sma_de[3]_peakRangeRel		audSpec_Rfilt_sma_de[0]_peakMeanRel			mfcc_sma[11]_peakMeanAbs	mfcc_sma_de[12]_peakMeanMeanDist
pcm_Mag_spectralSlope_sma_de_meanPeakDist	mfcc_sma[10]_linregc2	mfcc_sma[14]_stddevRisingSlope														audSpec_Rfilt_sma_de[25]_peakRangeRel	audSpec_Rfilt_sma_de[7]_minRangeRel		audSpec_Rfilt_sma_de[6]_peakMeanMeanDist			mfcc_sma[11]_linregc2	mfcc_sma_de[14]_posamean
pcm_Mag_psySharpness_sma_de_stddevFallingSlope	mfcc_sma[11]_peakMeanRel	mfcc_sma[14]_linregc2														pcm_Mag_fband250-650_sma_de_rqmean	pcm_Mag_fband1000-22000_sma_de_rqmean		audSpec_Rfilt_sma_de[15]_peakMeanRel			mfcc_sma[12]_amean
mfcc_sma_de[1]_flatness	mfcc_sma[12]_peakDistStddev	mfcc_sma[14]_linregerrQ														pcm_Mag_fband1000-22000_sma_de_peakMeanMeanDist	pcm_Mag_spectralRollOff50.0_sma_de_meanFallingSlope		audSpec_Rfilt_sma_de[21]_meanFallingSlope			mfcc_sma[12]_meanPeakDist
mfcc_sma_de[2]_peakDistStddev	mfcc_sma[12]_qregc3	mfcc_sma[14]_qregc3														pcm_Mag_spectralRollOff25.0_sma_de_minRangeRel	pcm_Mag_spectralFlux_sma_de_posamean		pcm_Mag_fband250-650_sma_de_stddevRisingSlope			mfcc_sma[12]_peakDistStddev
mfcc_sma_de[2]_stddevRisingSlope	mfcc_sma[12]_qregerrQ	audspec_lengthL1norm_sma_de_peakMeanAbs														pcm_Mag_spectralRollOff50.0_sma_de_peakMeanRel	pcm_Mag_spectralFlux_sma_de_rqmean		pcm_Mag_spectralRollOff50.0_sma_de_minRangeRel			mfcc_sma[12]_peakRangeAbs
mfcc_sma_de[4]_peakRangeAbs	mfcc_sma[14]_linregerrQ	audSpec_Rfilt_sma_de[1]_minRangeRel														pcm_Mag_spectralEntropy_sma_de_peakMeanMeanDist	pcm_Mag_spectralFlux_sma_de_peakMeanMeanDist		pcm_Mag_spectralFlux_sma_de_minRangeRel			mfcc_sma[12]_linregerrQ
mfcc_sma_de[6]_rqmean	mfcc_sma[14]_qregc3	audSpec_Rfilt_sma_de[9]_peakMeanRel														pcm_Mag_spectralEntropy_sma_de_meanRisingSlope	pcm_Mag_spectralCentroid_sma_de_meanFallingSlope		pcm_Mag_spectralEntropy_sma_de_meanFallingSlope			mfcc_sma[14]_stddevFallingSlope
mfcc_sma_de[7]_meanRisingSlope	audspec_lengthL1norm_sma_de_posamean	audSpec_Rfilt_sma_de[15]_peakMeanRel														pcm_Mag_spectralEntropy_sma_de_meanFallingSlope	pcm_Mag_spectralKurtosis_sma_de_posamean		mfcc_sma_de[1]_peakDistStddev			mfcc_sma[14]_linregc2
mfcc_sma_de[9]_posamean	audspec_lengthL1norm_sma_de_rqmean	audSpec_Rfilt_sma_de[21]_flatness														mfcc_sma_de[1]_meanPeakDist	mfcc_sma_de[1]_flatness		mfcc_sma_de[1]_peakRangeAbs			audspec_lengthL1norm_sma_de_posamean
mfcc_sma_de[12]_rqmean	audspec_lengthL1norm_sma_de_peakRangeAbs	audSpec_Rfilt_sma_de[25]_peakRangeRel														mfcc_sma_de[2]_peakMeanAbs	mfcc_sma_de[1]_posamean		mfcc_sma_de[2]_peakMeanMeanDist			audspec_lengthL1norm_sma_de_rqmean
mfcc_sma_de[14]_posamean	audspec_lengthL1norm_sma_de_peakMeanAbs	pcm_Mag_spectralRollOff50.0_sma_de_peakMeanRel														mfcc_sma_de[2]_meanRisingSlope	mfcc_sma_de[2]_peakMeanMeanDist		mfcc_sma_de[3]_posamean			audspec_lengthL1norm_sma_de_peakMeanMeanDist
	audspec_lengthL1norm_sma_de_peakMeanMeanDist	pcm_Mag_spectralSkewness_sma_de_meanRisingSlope														mfcc_sma_de[12]_rqmean	mfcc_sma_de[4]_posamean		mfcc_sma_de[3]_peakMeanRel			pcm_RMSenergy_sma_de_rqmean
	pcm_RMSenergy_sma_de_meanFallingSlope	mfcc_sma_de[1]_flatness															mfcc_sma_de[4]_peakMeanAbs		mfcc_sma_de[4]_meanRisingSlope			pcm_RMSenergy_sma_de_minRangeRel
	audSpec_Rfilt_sma_de[0]_posamean	mfcc_sma_de[1]_posamean															mfcc_sma_de[6]_rqmean		mfcc_sma_de[8]_peakDistStddev			pcm_zcr_sma_de_minRangeRel
	audSpec_Rfilt_sma_de[1]_peakMeanRel	mfcc_sma_de[1]_peakDistStddev															mfcc_sma_de[9]_posamean		mfcc_sma_de[14]_peakMeanAbs			audSpec_Rfilt_sma_de[5]_flatness
	audSpec_Rfilt_sma_de[5]_peakMeanRel	mfcc_sma_de[2]_peakDistStddev															mfcc_sma_de[13]_meanRisingSlope					audSpec_Rfilt_sma_de[5]_peakMeanRel
	audSpec_Rfilt_sma_de[6]_posamean	mfcc_sma_de[2]_peakMeanAbs															mfcc_sma_de[14]_posamean					audSpec_Rfilt_sma_de[6]_peakMeanAbs
	audSpec_Rfilt_sma_de[6]_peakMeanAbs	mfcc_sma_de[14]_posamean															mfcc_sma_de[14]_peakMeanAbs					audSpec_Rfilt_sma_de[6]_peakMeanMeanDist
	audSpec_Rfilt_sma_de[6]_peakMeanMeanDist	mfcc_sma_de[14]_peakMeanMeanDist																				audSpec_Rfilt_sma_de[7]_posamean
	audSpec_Rfilt_sma_de[25]_peakRangeRel																					audSpec_Rfilt_sma_de[25]_peakRangeRel
	pcm_Mag_fband250-650_sma_de_posamean																					pcm_Mag_fband250-650_sma_de_meanFallingSlope
	pcm_Mag_fband1000-22000_sma_de_peakMeanMeanDist																					pcm_Mag_fband1000-22000_sma_de_peakMeanAbs
	pcm_Mag_spectralRollOff50.0_sma_de_peakMeanRel																					pcm_Mag_spectralCentroid_sma_de_meanFallingSlope
	pcm_Mag_spectralEntropy_sma_de_meanRisingSlope																					pcm_Mag_spectralVariance_sma_de_peakDistStddev
	pcm_Mag_spectralSkewness_sma_de_meanRisingSlope																					pcm_Mag_harmonicity_sma_de_posamean
	pcm_Mag_spectralKurtosis_sma_de_flatness																					mfcc_sma_de[1]_rqmean
	mfcc_sma_de[1]_peakDistStddev																					mfcc_sma_de[1]_meanRisingSlope
	mfcc_sma_de[1]_stddevRisingSlope																					mfcc_sma_de[1]_stddevRisingSlope
	mfcc_sma_de[2]_peakMeanAbs																					mfcc_sma_de[10]_peakRangeRel
	mfcc_sma_de[10]_peakMeanRel																					mfcc_sma_de[10]_peakMeanRel
	mfcc_sma_de[12]_meanPeakDist																					mfcc_sma_de[11]_meanPeakDist
